# Supplementary material for: A Framework for a Statistical Characterization of Epidemic Cycles: COVID-19 Case Study
Source: JMIRx Med. 2021 Mar 18;2(1):e22617. doi: 10.2196/22617 (PMC8078446; doi:10.2196/22617)
Supplement: Multimedia Appendix 1 [file xmed_v2i1e22617_app1.xlsx]

## Sheet: Spain
Date	Deaths	MAMI - Deaths
2020-03-06	5	11.8571
2020-03-07	2	17.8571
2020-03-08	7	26.5714
2020-03-09	13	39.5714
2020-03-10	6	44.5714
2020-03-11	19	71
2020-03-12	31	83.2857
2020-03-13	47	106.429
2020-03-14	63	137.143
2020-03-15	98	169.286
2020-03-16	48	211.143
2020-03-17	191	281.286
2020-03-18	105	351.143
2020-03-19	193	429.857
2020-03-20	262	504.857
2020-03-21	288	577.857
2020-03-22	391	657.286
2020-03-23	539	718.714
2020-03-24	680	772.143
2020-03-25	656	781.857
2020-03-26	718	820
2020-03-27	773	854.714
2020-03-28	844	865.714
2020-03-29	821	852.143
2020-03-30	913	834
2020-03-31	748	803.571
2020-04-01	923	797.286
2020-04-02	961	772.143
2020-04-03	850	728.429
2020-04-04	749	697.571
2020-04-05	694	665.571
2020-04-06	700	652.571
2020-04-07	704	630.714
2020-04-08	747	601.429
2020-04-09	655	574.286
2020-04-10	634	526.143
2020-04-11	525	485.286
2020-04-12	603	491
2020-04-13	547	463.429
2020-04-14	499	442.286
2020-04-15	557	432.429
2020-04-16	318	415
2020-04-17	348	432.429
2020-04-18	565	435.143
2020-04-19	410	408.429
2020-04-20	399	391
2020-04-21	430	381.286
2020-04-22	435	362.857
2020-04-23	440	365.429
2020-04-24	367	340.857
2020-04-25	378	328.571
2020-04-26	288	314
2020-04-27	331	296.286
2020-04-28	301	272.429
2020-04-29	453	255.857
2020-04-30	268	226
2020-05-01	281	218.143
2020-05-02	276	210.714
2020-05-03	164	196.857
2020-05-04	164	193.857
2020-05-05	185	188
2020-05-06	244	177.571
2020-05-07	213	158.429
2020-05-08	229	146.857
2020-05-09	179	127.857
2020-05-10	143	111.143
2020-05-11	123	98.1429
2020-05-12	112	85.5714
2020-05-13	110	75.4286
2020-05-14	132	69.1429
2020-05-15	96	57.7143
2020-05-16	62	54
2020-05-17	52	52.2857
2020-05-18	35	55.4286
2020-05-19	41	60.7143
2020-05-20	66	65.5714
2020-05-21	52	62.1429
2020-05-22	70	60
2020-05-23	50	54.2857
2020-05-24	74	52.5714
2020-05-25	72	47.7143
2020-05-26	75	41.4286
2020-05-27	42	33.5714
2020-05-28	37	31.8571
2020-05-29	30	30.1429
2020-05-30	38	30.1429
2020-05-31	40	26.8571
2020-06-01	28	23.8571
2020-06-02	20	21.5714
2020-06-03	30	21.1429
2020-06-04	25	18.2857
2020-06-05	30	18
2020-06-06	15	16
2020-06-07	19	15.1429
2020-06-08	12	13.4286
2020-06-09	17	12.8571
2020-06-10	10	11.4286
2020-06-11	23	10.8571
2020-06-12	16	8
2020-06-13	9	5.71429
2020-06-14	7	5.42857
2020-06-15	8	4.57143
2020-06-16	7	3.57143
2020-06-17	6	2.71429
2020-06-18	3	2.14286
2020-06-19	0	2.14286
2020-06-20	7	3.28571
2020-06-21	1	2.71429
2020-06-22	1	2.85714
2020-06-23	1	3.14286
2020-06-24	2	4.28571
2020-06-25	3	5.14286
2020-06-26	8	5.85714
2020-06-27	3	5.5
2020-06-28	2	6
2020-06-29	3	7
2020-06-30	9	8.33333
2020-07-01	8	8
2020-07-02	8	8

## Sheet: NYC
Date	Deaths	MAMI Deaths
2020-03-10
2020-03-11
2020-03-12
2020-03-13
2020-03-14
2020-03-15
2020-03-16
2020-03-17
2020-03-18	17	17
2020-03-19	26	21.5
2020-03-20	33	25.3333
2020-03-21	29	26.25
2020-03-22	80	37
2020-03-23	81	44.3333
2020-03-24	157	60.4286
2020-03-25	151	79.5714
2020-03-26	186	102.429
2020-03-27	235	131.286
2020-03-28	396	183.714
2020-03-29	307	216.143
2020-03-30	418	264.286
2020-03-31	537	318.571
2020-04-01	691	395.714
2020-04-02	520	443.429
2020-04-03	602	495.857
2020-04-04	837	558.857
2020-04-05	828	633.286
2020-04-06	836	693
2020-04-07	977	755.857
2020-04-08	992	798.857
2020-04-09	999	867.286
2020-04-10	968	919.571
2020-04-11	966	938
2020-04-12	945	954.714
2020-04-13	850	956.714
2020-04-14	924	949.143
2020-04-15	888	934.286
2020-04-16	606	878.143
2020-04-17	1025	886.286
2020-04-18	540	825.429
2020-04-19	627	780
2020-04-20	631	748.714
2020-04-21	764	725.857
2020-04-22	661	693.429
2020-04-23	507	679.286
2020-04-24	430	594.286
2020-04-25	617	605.286
2020-04-26	367	568.143
2020-04-27	348	527.714
2020-04-28	521	493
2020-04-29	330	445.714
2020-04-30	306	417
2020-05-01	289	396.857
2020-05-02	299	351.429
2020-05-03	280	339
2020-05-04	296	331.571
2020-05-05	260	294.286
2020-05-06	752	354.571
2020-05-07	409	369.286
2020-05-08	220	359.429
2020-05-09	186	343.286
2020-05-10	41	309.143
2020-05-11	243	301.571
2020-05-12	413	323.429
2020-05-13	165	239.571
2020-05-14	174	206
2020-05-15	155	196.714
2020-05-16	172	194.714
2020-05-17	191	216.143
2020-05-18	155	203.571
2020-05-19	168	168.571
2020-05-20	110	160.714
2020-05-21	127	154
2020-05-22	124	149.571
2020-05-23	103	139.714
2020-05-24	119	129.429
2020-05-25	79	118.571
2020-05-26	141	114.714
2020-05-27	102	113.571
2020-05-28	100	109.714
2020-05-29	98	106
2020-05-30	78	102.429
2020-05-31	89	98.1429
2020-06-01	70	96.8571
2020-06-02	90	89.5714
2020-06-03	86	87.2857
2020-06-04	117	89.7143
2020-06-05	91	88.7143
2020-06-06	29	81.7143
2020-06-07	41	74.8571
2020-06-08	74	75.4286
2020-06-09	87	75
2020-06-10	77	73.7143
2020-06-11	61	65.7143
2020-06-12	83	64.5714
2020-06-13	50	67.5714
2020-06-14	37	67
2020-06-15	41	62.2857
2020-06-16	46	56.4286
2020-06-17	48	52.2857
2020-06-18	46	50.1429
2020-06-19	67	47.8571
2020-06-20	15	42.8571
2020-06-21	41	43.4286
2020-06-22	53	45.1429
2020-06-23	46	45.1429
2020-06-24	32	42.8571
2020-06-25	27	40.1429
2020-06-26	48	37.4286
2020-06-27	31	39.7143
2020-06-28	32	38.4286
2020-06-29	32	35.4286
2020-06-30	17	31.2857
2020-07-01	14	28.7143
2020-07-02	23	28.1429

## Sheet: USA
Date	Deaths	Média Movel
2020-03-13	7	28.4286
2020-03-14	10	37.4286
2020-03-15	15	45.4286
2020-03-16	22	62.7143
2020-03-17	26	85.4286
2020-03-18	50	120.143
2020-03-19	69	156.857
2020-03-20	70	198.286
2020-03-21	66	259.857
2020-03-22	136	343.286
2020-03-23	181	395.429
2020-03-24	269	487
2020-03-25	307	605.571
2020-03-26	359	741.571
2020-03-27	501	863.286
2020-03-28	650	974.857
2020-03-29	501	1107.29
2020-03-30	822	1239
2020-03-31	1099	1339.14
2020-04-01	1259	1506
2020-04-02	1211	1641.86
2020-04-03	1282	1775.43
2020-04-04	1577	1918
2020-04-05	1423	1987.86
2020-04-06	1523	2035.43
2020-04-07	2267	2067.29
2020-04-08	2210	2118.57
2020-04-09	2146	2187.14
2020-04-10	2280	2202.57
2020-04-11	2066	2247.71
2020-04-12	1756	2227
2020-04-13	1746	2203.86
2020-04-14	2626	2237.43
2020-04-15	2690	2255
2020-04-16	2254	2214.86
2020-04-17	2596	2236
2020-04-18	1921	2149.71
2020-04-19	1594	2176.71
2020-04-20	1981	2116.14
2020-04-21	2749	2033.57
2020-04-22	2409	2003.29
2020-04-23	2402	2008
2020-04-24	1992	1989.71
2020-04-25	2110	1983.29
2020-04-26	1170	1929
2020-04-27	1403	1929.71
2020-04-28	2537	1920.43
2020-04-29	2442	1901.43
2020-04-30	2274	1920.29
2020-05-01	1947	1905.86
2020-05-02	1730	1872.43
2020-05-03	1175	1832.57
2020-05-04	1338	1838.29
2020-05-05	2404	1800.71
2020-05-06	2574	1730.43
2020-05-07	2173	1628
2020-05-08	1713	1573.43
2020-05-09	1451	1562.57
2020-05-10	1215	1532.29
2020-05-11	1075	1484.71
2020-05-12	1912	1476.57
2020-05-13	1857	1429.43
2020-05-14	1791	1368.71
2020-05-15	1637	1317.43
2020-05-16	1239	1272.43
2020-05-17	882	1245.86
2020-05-18	1018	1209.29
2020-05-19	1582	1154.71
2020-05-20	1432	1040.57
2020-05-21	1432	1059.29
2020-05-22	1322	1031.71
2020-05-23	1053	1019.14
2020-05-24	626	1016.29
2020-05-25	636	1019.86
2020-05-26	783	1028.29
2020-05-27	1563	1080.29
2020-05-28	1239	1014.71
2020-05-29	1234	987.714
2020-05-30	1033	952.571
2020-05-31	651	907.429
2020-06-01	695	869.286
2020-06-02	1147	855.429
2020-06-03	1104	849.429
2020-06-04	1050	834.286
2020-06-05	988	815.429
2020-06-06	717	788.571
2020-06-07	384	788.429
2020-06-08	598	781.571
2020-06-09	1105	757.857
2020-06-10	998	722.714
2020-06-11	918	697.143
2020-06-12	800	674.286
2020-06-13	716	664.143
2020-06-14	336	645
2020-06-15	432	635.714
2020-06-16	859	626.714
2020-06-17	819	628.429
2020-06-18	758	628.429
2020-06-19	729	613.429
2020-06-20	582	604
2020-06-21	271	594
2020-06-22	369	596
2020-06-23	871	595.571
2020-06-24	819	575
2020-06-25	653	554.571
2020-06-26	663	559.429
2020-06-27	512	554.143
2020-06-28	285	518.857
2020-06-29	366	515.571
2020-06-30	727	517.286
2020-07-01	676	555.143
2020-07-02	687	585.714
2020-07-03	626	624.571
2020-07-04	265	656.286
2020-07-05	262	722.857
2020-07-06	378	739.714
2020-07-07	992	752
2020-07-08	890	743.857
2020-07-09	959	719.5
2020-07-10	848	671.6
2020-07-11	731	627.5
2020-07-12	380	593
2020-07-13	464	699.5
2020-07-14	935	935

## Sheet: Sweden
Date	Deaths	MAMI - Deaths
2020-03-10	0
2020-03-11	1	1
2020-03-12	0	1.71429
2020-03-13	0	2.71429
2020-03-14	1	4
2020-03-15	0	5
2020-03-16	4	6.57143
2020-03-17	1	7.57143
2020-03-18	6	10.4286
2020-03-19	7	12.7143
2020-03-20	9	16.1429
2020-03-21	8	19.4286
2020-03-22	11	23.2857
2020-03-23	11	27.1429
2020-03-24	21	32
2020-03-25	22	35.8571
2020-03-26	31	40.2857
2020-03-27	32	45.8571
2020-03-28	35	52.7143
2020-03-29	38	57.7143
2020-03-30	45	64.4286
2020-03-31	48	70.8571
2020-04-01	53	76
2020-04-02	70	84.8571
2020-04-03	80	87.1429
2020-04-04	70	88.5714
2020-04-05	85	93.2857
2020-04-06	90	95
2020-04-07	84	94.2857
2020-04-08	115	95.2857
2020-04-09	86	95.2857
2020-04-10	90	98.8571
2020-04-11	103	97.7143
2020-04-12	97	95.2857
2020-04-13	85	94
2020-04-14	91	93.8571
2020-04-15	115	89.7143
2020-04-16	111	84.2857
2020-04-17	82	80.7143
2020-04-18	86	81.7143
2020-04-19	88	79.8571
2020-04-20	84	78
2020-04-21	62	76.4286
2020-04-22	77	79.2857
2020-04-23	86	80.2857
2020-04-24	89	79.1429
2020-04-25	73	77.5714
2020-04-26	75	77.5714
2020-04-27	73	77.5714
2020-04-28	82	79.1429
2020-04-29	84	77.7143
2020-04-30	78	76.1429
2020-05-01	78	76.4286
2020-05-02	73	73.8571
2020-05-03	75	73
2020-05-04	84	72.8571
2020-05-05	72	70
2020-05-06	73	68.4286
2020-05-07	80	65.1429
2020-05-08	60	60.2857
2020-05-09	67	59.8571
2020-05-10	74	57.1429
2020-05-11	64	54.1429
2020-05-12	61	53.7143
2020-05-13	50	50.5714
2020-05-14	46	51.1429
2020-05-15	57	52.1429
2020-05-16	48	51.8571
2020-05-17	53	53
2020-05-18	61	51.5714
2020-05-19	39	48.8571
2020-05-20	54	47.2857
2020-05-21	53	45.1429
2020-05-22	55	43.2857
2020-05-23	56	41.1429
2020-05-24	43	38.7143
2020-05-25	42	39
2020-05-26	28	38.7143
2020-05-27	39	39.8571
2020-05-28	40	38
2020-05-29	40	38.7143
2020-05-30	39	38.4286
2020-05-31	45	37
2020-06-01	40	35.2857
2020-06-02	36	35
2020-06-03	26	34.7143
2020-06-04	45	36.5714
2020-06-05	38	35
2020-06-06	29	33.5714
2020-06-07	33	34.1429
2020-06-08	38	33.1429
2020-06-09	34	31.8571
2020-06-10	39	31
2020-06-11	34	30
2020-06-12	28	29.2857
2020-06-13	33	29.4286
2020-06-14	26	28.7143
2020-06-15	29	27.8571
2020-06-16	28	26.4286
2020-06-17	32	26
2020-06-18	29	24.5714
2020-06-19	29	23.2857
2020-06-20	28	20.4286
2020-06-21	20	18.2857
2020-06-22	19	18.2857
2020-06-23	25	18.1429
2020-06-24	22	16.8571
2020-06-25	20	15.5714
2020-06-26	9	14.5714
2020-06-27	13	14.1429
2020-06-28	20	13.5714
2020-06-29	18	11.5714
2020-06-30	16	10
2020-07-01	13	8.42857
2020-07-02	13	7.71429
2020-07-03	6	6.28571
2020-07-04	9	6.14286
2020-07-05	6	4.85714
2020-07-06	7	4
2020-07-07	5	3.14286
2020-07-08	8	2.83333
2020-07-09	3	1.8
2020-07-10	5	1.5
2020-07-11	0	0.333333
2020-07-12	0	0.5
2020-07-13	1	1

## Sheet: Italy
Date	Deaths	MAMI - Deaths
2020-02-20
2020-02-21	1	2.42857
2020-02-22	1	2.85714
2020-02-23	1	3.85714
2020-02-24	4	4.42857
2020-02-25	3	6.42857
2020-02-26	2	10
2020-02-27	5	13.5714
2020-02-28	4	18.7143
2020-02-29	8	25.1429
2020-03-01	5	29.1429
2020-03-02	18	47.4286
2020-03-03	28	58.7143
2020-03-04	27	78.7143
2020-03-05	41	102.857
2020-03-06	49	124
2020-03-07	36	152.714
2020-03-08	133	172.571
2020-03-09	97	206.143
2020-03-10	168	242.143
2020-03-11	196	267.429
2020-03-12	189	307.286
2020-03-13	250	341.286
2020-03-14	175	395.143
2020-03-15	368	483.429
2020-03-16	349	523.857
2020-03-17	345	559.857
2020-03-18	475	616.714
2020-03-19	427	646.429
2020-03-20	627	687.143
2020-03-21	793	728.857
2020-03-22	651	742.571
2020-03-23	601	757.571
2020-03-24	743	787.714
2020-03-25	683	801.143
2020-03-26	712	807.429
2020-03-27	919	814.571
2020-03-28	889	792.714
2020-03-29	756	762.714
2020-03-30	812	729.714
2020-03-31	837	704.571
2020-04-01	727	748.714
2020-04-02	762	732
2020-04-03	766	704.571
2020-04-04	679	683.571
2020-04-05	525	648.143
2020-04-06	636	634.714
2020-04-07	1146	624.714
2020-04-08	610	547
2020-04-09	570	542.429
2020-04-10	619	536
2020-04-11	431	529.714
2020-04-12	431	537
2020-04-13	566	537.286
2020-04-14	602	521.286
2020-04-15	578	511.571
2020-04-16	525	491.429
2020-04-17	575	482.714
2020-04-18	482	460.571
2020-04-19	433	451
2020-04-20	454	426.286
2020-04-21	534	409
2020-04-22	437	387.286
2020-04-23	464	371
2020-04-24	420	345.429
2020-04-25	415	323.857
2020-04-26	260	332.286
2020-04-27	333	320
2020-04-28	382	300.286
2020-04-29	323	279.429
2020-04-30	285	286
2020-05-01	269	284.429
2020-05-02	474	280.714
2020-05-03	174	240.714
2020-05-04	195	239.429
2020-05-05	236	237.143
2020-05-06	369	228
2020-05-07	274	203.143
2020-05-08	243	201.429
2020-05-09	194	201.286
2020-05-10	165	195.429
2020-05-11	179	192.571
2020-05-12	172	181.143
2020-05-13	195	179.714
2020-05-14	262	174.857
2020-05-15	242	159.714
2020-05-16	153	143.714
2020-05-17	145	138.857
2020-05-18	99	125.286
2020-05-19	162	124.286
2020-05-20	161	112.286
2020-05-21	156	106
2020-05-22	130	93.7143
2020-05-23	119	87.5714
2020-05-24	50	86.4286
2020-05-25	92	90
2020-05-26	78	85.4286
2020-05-27	117	82.1429
2020-05-28	70	75.5714
2020-05-29	87	78.1429
2020-05-30	111	77.8571
2020-05-31	75	72.2857
2020-06-01	60	69.1429
2020-06-02	55	69.8571
2020-06-03	71	64.5714
2020-06-04	88	64.5714
2020-06-05	85	59.5714
2020-06-06	72	55.4286
2020-06-07	53	56.2857
2020-06-08	65	55
2020-06-09	18	49.4286
2020-06-10	71	51.7143
2020-06-11	53	47.7143
2020-06-12	56	49.5714
2020-06-13	78	48.2857
2020-06-14	44	44.1429
2020-06-15	26	41.2857
2020-06-16	34	40.8571
2020-06-17	43	38.5714
2020-06-18	66	36.7143
2020-06-19	47	32.1429
2020-06-20	49	29.7143
2020-06-21	24	23.8571
2020-06-22	23	23.5714
2020-06-23	18	21.1429
2020-06-24	30	21.8571
2020-06-25	34	20.5714
2020-06-26	30	20
2020-06-27	8	18.3333
2020-06-28	22	20.4
2020-06-29	6	20
2020-06-30	23	24.6667
2020-07-01	21	25.5
2020-07-02	30	30

## Sheet: Germany
Date	Deaths	MAMI - Deaths
2020-03-10
2020-03-11
2020-03-12	3	3.57143
2020-03-13	2	5.42857
2020-03-14	1	8.57143
2020-03-15	4	10.7143
2020-03-16	4	11.5714
2020-03-17	9	15.1429
2020-03-18	2	19
2020-03-19	16	25.4286
2020-03-20	24	31.8571
2020-03-21	16	40.4286
2020-03-22	10	49.8571
2020-03-23	29	63.8571
2020-03-24	36	74.5714
2020-03-25	47	88
2020-03-26	61	103.571
2020-03-27	84	120
2020-03-28	82	132
2020-03-29	108	144.429
2020-03-30	104	149
2020-03-31	130	166.429
2020-04-01	156	177.286
2020-04-02	176	202.571
2020-04-03	168	214.286
2020-04-04	169	208.714
2020-04-05	140	203.857
2020-04-06	226	205.429
2020-04-07	206	197.714
2020-04-08	333	211.286
2020-04-09	258	207.857
2020-04-10	129	206.429
2020-04-11	135	230.857
2020-04-12	151	238.143
2020-04-13	172	231.429
2020-04-14	301	238.286
2020-04-15	309	227.286
2020-04-16	248	215.857
2020-04-17	300	217.571
2020-04-18	186	201.143
2020-04-19	104	191.286
2020-04-20	220	190.571
2020-04-21	224	180.571
2020-04-22	229	175.429
2020-04-23	260	164.571
2020-04-24	185	149.714
2020-04-25	117	139.429
2020-04-26	99	133.571
2020-04-27	150	127.143
2020-04-28	188	123.857
2020-04-29	153	97
2020-04-30	156	115.429
2020-05-01	113	109.857
2020-05-02	76	110.571
2020-05-03	54	105.286
2020-05-04	127	100.429
2020-05-05	0	95.4286
2020-05-06	282	106.429
2020-05-07	117	83.7143
2020-05-08	118	76.5714
2020-05-09	39	70.1429
2020-05-10	20	68.2857
2020-05-11	92	68.5714
2020-05-12	77	66
2020-05-13	123	65
2020-05-14	67	58.4286
2020-05-15	73	54.4286
2020-05-16	26	50.1429
2020-05-17	22	48.4286
2020-05-18	74	46
2020-05-19	70	43.5714
2020-05-20	77	43.5714
2020-05-21	39	37.5714
2020-05-22	43	37.2857
2020-05-23	14	34.5714
2020-05-24	5	33.4286
2020-05-25	57	33.4286
2020-05-26	70	27.1429
2020-05-27	35	25.1429
2020-05-28	37	23.7143
2020-05-29	24	23.7143
2020-05-30	6	24.1429
2020-05-31	5	24.1429
2020-06-01	13	24.4286
2020-06-02	56	23.5714
2020-06-03	25	22.4286
2020-06-04	37	20.7143
2020-06-05	27	16.4286
2020-06-06	6	14.2857
2020-06-07	7	14
2020-06-08	7	13.4286
2020-06-09	48	14.5714
2020-06-10	13	11.2857
2020-06-11	7	11.8571
2020-06-12	12	13.5714
2020-06-13	4	13.8571
2020-06-14	3	13.4286
2020-06-15	15	13.1429
2020-06-16	25	12
2020-06-17	17	10.8571
2020-06-18	19	10.8571
2020-06-19	14	9.42857
2020-06-20	1	9.42857
2020-06-21	1	9.28571
2020-06-22	7	9.57143
2020-06-23	17	10.2857
2020-06-24	17	9.42857
2020-06-25	9	8.28571
2020-06-26	14	7.42857
2020-06-27	0	6.71429
2020-06-28	3	7.85714
2020-06-29	12	8.14286
2020-06-30	11	7.28571
2020-07-01	9	7.28571
2020-07-02	3	7.71429
2020-07-03	9	8.71429
2020-07-04	8	8.14286
2020-07-05	5	7.57143
2020-07-06	6	6.85714
2020-07-07	11	6.71429
2020-07-08	12	6
2020-07-09	10	4.8
2020-07-10	5	3.5
2020-07-11	4	3
2020-07-12	0	2.5
2020-07-13	5	5

## Sheet: City of Rio de Janeiro
				DEATHS					2020-05-07	2020-06-29	2020-06-23	2020-06-17	2020-06-10	2020-06-01
Date		2020-06-01	2020-06-10	2020-06-17	2020-06-23	2020-06-29	2020-07-05		MAMI-Deaths	MAMI -Deaths	MAMI -Deaths	MAMI -Deaths	MAMI -Deaths	MAMI -Deaths
2020-03-19		1	1	1	1	1	1		1.14286	1.14286	1.57143	1.57143	1.57143	1.57143
2020-03-20		1	1	1	1	0	0		1.57143	1.57143	1.85714	1.85714	1.85714	1.85714
2020-03-21		1	1	1	1	1	1		2.28571	2.28571	2.42857	2.42857	2.42857	2.42857
2020-03-22		1	1	1	1	1	1		3	3	3.14286	3.14286	3.14286	3.14286
2020-03-23		2	2	2	2	2	2		3.57143	3.57143	3.42857	3.42857	3.42857	3.42857
2020-03-24		2	2	2	2	0	0		4.42857	4.42857	4.28571	4.28571	4.28571	4.28571
2020-03-25		3	3	3	3	3	3		5.85714	5.85714	5.42857	5.42857	5.42857	5.42857
2020-03-26		3	3	3	3	4	4		7.71429	7.71429	7	7	7	7
2020-03-27		5	5	5	5	5	5		8.85714	8.85714	8.14286	8.14286	8.14286	8.14286
2020-03-28		6	6	6	6	6	6		10.8571	10.8571	10	10	10	10
2020-03-29		3	3	3	3	5	5		12.5714	12.5714	11.5714	11.5714	11.5714	11.5714
2020-03-30		8	8	8	8	8	8		15.1429	15.1429	14	14	14	14
2020-03-31		10	10	10	10	10	10		16.2857	16.2857	14.8571	14.8571	14.8571	14.8571
2020-04-01		14	14	14	14	16	16		17.2857	17.2857	15.7143	15.7143	15.7143	15.7143
2020-04-02		11	11	11	11	12	12		18	18	16.2857	16.2857	16.2857	16.2857
2020-04-03		18	18	18	18	19	19		19.2857	19.2857	17.4286	17.4286	17.4286	17.4286
2020-04-04		17	17	17	17	18	18		19.8571	19.8571	18.1429	18.1429	18.1429	18.1429
2020-04-05		20	20	20	20	23	23		21.5714	21.5714	19.8571	19.8571	19.8571	19.8571
2020-04-06		14	14	14	14	16	16		24.5714	24.5714	23	23	23	23
2020-04-07		16	16	16	16	17	17		27.8571	27.8571	26.2857	26.2857	26.2857	26.2857
2020-04-08		18	18	18	18	21	21		30.5714	30.4286	28.7143	28.7143	28.7143	28.7143
2020-04-09		19	19	19	19	21	21		36.1429	36	34	34	34	34
2020-04-10		23	23	23	23	23	23		40.2857	40.1429	38.2857	38.2857	38.2857	38.2857
2020-04-11		29	29	29	29	30	30		43.2857	43.1429	40.7143	40.7143	40.7143	40.7143
2020-04-12		42	42	42	42	44	44		47.1429	47	44.5714	44.5714	44.5714	44.5714
2020-04-13		37	37	37	37	39	39		50	49.8571	47.2857	47.2857	47.2857	47.2857
2020-04-14		33	33	33	33	35	36		54.7143	54.5714	51.8571	51.8571	51.8571	51.8571
2020-04-15		55	55	55	55	60	60		59.8571	59.8571	57.2857	57.2857	57.2857	57.2857
2020-04-16		49	49	49	49	50	50		63.5714	63.5714	61.2857	61.2857	61.2857	61.2857
2020-04-17		40	40	40	40	44	44		67.8571	67.8571	64.8571	64.8571	64.8571	64.8571
2020-04-18		56	56	56	56	57	57		74.2857	74.2857	71.1429	71.1429	71.1429	71.1429
2020-04-19		61	61	61	61	64	64		81.1429	81.1429	77.7143	77.7143	77.7143	77.7143
2020-04-20		69	69	69	69	72	72		87.4286	87.4286	83.2857	83.2857	83.2857	83.2857
2020-04-21		71	71	71	71	72	72		92.2857	92.2857	87.7143	87.7143	87.7143	87.7143
2020-04-22		83	83	83	83	86	86		101.429	101.429	96.1429	96.1429	96.1429	96.1429
2020-04-23		74	74	74	74	80	80		106.286	106.286	100.429	100.429	100.429	100.429
2020-04-24		84	84	84	84	89	89		119	119	112.857	112.857	112.857	112.857
2020-04-25		102	102	102	102	105	105		124	124	117	117	117	117
2020-04-26		100	100	100	100	108	108		126.286	126.286	118.429	118.429	118.429	118.429
2020-04-27		100	100	100	100	106	106		129.857	129.857	122	122	122	122
2020-04-28		130	130	130	130	136	136		132.143	132.143	124.857	124.857	124.857	124.857
2020-04-29		113	113	113	113	120	120		132.571	132.571	124.286	124.286	124.286	124.286
2020-04-30		161	161	161	161	169	169		137.571	137.429	128.429	128.429	128.429	128.429
2020-05-01		113	113	113	113	124	124		134.143	133.857	124.857	124.857	124.857	124.857
2020-05-02		112	112	112	112	121	121		138	137.714	129	129	129	129
2020-05-03		125	125	125	125	133	133		140	139.714	131.143	131.143	131.143	131.143
2020-05-04		120	120	120	120	122	122		142.857	142.571	134.571	134.571	134.571	134.571
2020-05-05		126	126	126	126	139	139		141.143	140.857	133	133	133	133
2020-05-06		142	142	142	142	154	155		140	139.714	132.143	132.143	132.143	132.143
2020-05-07		136	136	136	136	144	145		134.571	134.429	127.286	127.286	127.286	127.286
2020-05-08		142	142	142	142	151	151		134	134	126.714	126.714	126.714	126.714
2020-05-09		127	127	127	127	135	135		128.571	128.571	121	121	121	121
2020-05-10		149	149	149	149	153	153		125.429	125.429	118.143	118.143	118.143	118.143
2020-05-11		109	109	109	109	110	110		121.857	121.857	113.714	113.714	113.714	113.714
2020-05-12		120	120	120	120	131	131		121.857	121.857	113.429	113.429	113.429	113.429
2020-05-13		108	108	108	108	117	117		117.286	117.286	109.714	109.714	109.714	109.714
2020-05-14		132	132	132	132	141	141		113.143	113.143	105.857	105.857	105.857	105.857
2020-05-15		102	102	102	102	113	113		108.714	108.714	102.286	102.286	102.286	102.286
2020-05-16		107	107	107	107	113	113		110.429	110.429	104.714	104.714	104.714	104.714
2020-05-17		118	118	118	118	128	128		108.714	108.714	103.143	103.143	103.143	103.143
2020-05-18		107	107	107	107	110	110		104.429	104.286	99.7143	99.7143	99.7143	99.5714
2020-05-19		94	94	94	94	99	99		102.571	102.143	97.1429	97.1429	97.1429	96
2020-05-20		81	81	81	81	88	88		98.7143	98	93.2857	93.1429	93.1429	90.8571
2020-05-21		107	107	107	107	110	110		98	97.2857	92.8571	92.7143	92.7143	88.4286
2020-05-22		119	119	119	119	125	125		96.2857	95.5714	90.5714	90.4286	90.4286	84
2020-05-23		96	96	96	96	101	101		93.8571	93.1429	88.4286	88.2857	88.2857	78.2857
2020-05-24		93	94	94	94	97	98		90.7143	90	85.1429	84.8571	84.8571	71.4286
2020-05-25		82	89	89	89	95	97		86.7143	86.1429	81.2857	80.8571	80.8571	59.5714
2020-05-26		58	66	66	67	70	72		85.1429	84.8571	79.4286	79.1429	78.8571	48
2020-05-27		64	78	78	78	83	83		84.2857	84	78.4286	78.2857	77.2857	46.3333
2020-05-28		76	91	91	91	98	98		83.5714	83.1429	77.5714	77.4286	74.7143	42.8
2020-05-29		79	104	104	104	108	108		81.1429	80.7143	75	74.8571	70.4286	34.5
2020-05-30		48	72	72	73	79	79		75.7143	75.2857	69.4286	69.2857	63.2857	19.6667
2020-05-31		10	66	66	67	70	70		74.5714	74.1429	68.7143	68.5714	60.7143	5.5
2020-06-01		1	75	77	76	86	86		73.7143	73.2857	67.7143	67.5714	58.2857	1
2020-06-02			55	60	60	64	66		69.4286	69	64.8571	63.8571	52.2857
2020-06-03			60	72	72	77	78		67	66.8571	62.8571	61.2857	45.2857
2020-06-04			61	73	73	81	81		63.7143	63.7143	60.2857	57.2857	36.8571
2020-06-05			54	65	65	70	70		61.8571	61.8571	59.2857	55.2857	32.8333
2020-06-06			54	67	68	71	71		61.4286	61.4286	58.8571	51.8571	28.6
2020-06-07			49	59	60	64	64		58.1429	58.1429	55.7143	47.4286	22.25
2020-06-08			33	51	56	56	56		55.1429	55.1429	53.1429	43.4286	13.3333
2020-06-09			6	42	46	49	49		54.5714	54.4286	52	40	3.5
2020-06-10			1	44	54	55	55		53.5714	53.4286	51.1429	34.7143	1
2020-06-11				59	66	68	68		52.5714	52.4286	49.7143	33.1667
2020-06-12				41	62	67	67		49	48.8571	45.8571	28
2020-06-13				36	46	48	48		47.4286	47.1429	44.2857	24.75
2020-06-14				31	42	43	43		44.5714	44.2857	40.8571	21
2020-06-15				27	48	51	52		43.5714	43.2857	38.5714	16
2020-06-16				5	40	42	42		40.8571	40.7143	33.1429	5
2020-06-17					44	48	48		39.1429	39	27.8571
2020-06-18					39	43	43		36.5714	36.4286	25.1667
2020-06-19					51	55	56		35.1429	34.5714	22.4
2020-06-20					22	28	28		30.7143	29.2857	15.25
2020-06-21					26	36	36		28.8571	26.5714	13
2020-06-22					10	33	33		27.7143	23	6.5
2020-06-23					3	30	30		27.5714	18.4286	3
2020-06-24						30	30		26.8571	16.5
2020-06-25						30	33		25.2857	13.8
2020-06-26						18	25		21.8571	9.75
2020-06-27						9	15		18.4286	7
2020-06-28						11	28		19	6
2020-06-29						1	32		17.2	1
2020-06-30							25		13.5
2020-07-01							19		9.66667
2020-07-02							9		5
2020-07-03							1		1
2020-07-04
2020-07-05
2020-07-06
2020-07-07
2020-07-08
2020-07-09
2020-07-10
2020-07-11
2020-07-12
2020-07-13
2020-07-14
2020-07-15
2020-07-16
2020-07-17
2020-07-18
2020-07-19
2020-07-20
2020-07-21
2020-07-22
2020-07-23
2020-07-24
2020-07-25
2020-07-26
2020-07-27
2020-07-28
2020-07-29
2020-07-30
2020-07-31
2020-08-01
2020-08-02
2020-08-03
2020-08-04
2020-08-05

## Sheet: Kolmogorov-Smirnov Test
Italy		Sweden		USA		Germany		NYC		Spain		Rio 01/jun		Rio 10/jun		Rio 17/jun		Rio 23/jun		Rio 29/jun		Rio 31/jul
0.0581945661700263		0.105339105339105		0.0695597085840988		0.0150060024009604		0.0177638453500522		0.0961728802375454		0.0116402116402116		0.0116402116402116		0.0116402116402116		0.0116402116402116		0.00799200799200799		0.00799200799200799
0.0720420683610868		0.128427128427128		0.0879315806145074		0.0228091236494598		0.022466039707419		0.122896733751237		0.0137566137566138		0.0137566137566138		0.0137566137566138		0.0137566137566138		0.010989010989011		0.010989010989011
0.0965819456617003		0.163059163059163		0.115235983528666		0.0360144057623049		0.0264716126785092		0.158363576377433		0.017989417989418		0.017989417989418		0.017989417989418		0.017989417989418		0.015984015984016		0.015984015984016
0.126205083260298		0.196248196248196		0.152233132720938		0.0450180072028811		0.0274294670846395		0.195480039590894		0.0232804232804233		0.0232804232804233		0.0232804232804233		0.0232804232804233		0.020979020979021		0.020979020979021
0.152147239263804		0.235209235209235		0.175356350966107		0.0486194477791116		0.038662486938349		0.243813922797757		0.0253968253968254		0.0253968253968254		0.0253968253968254		0.0253968253968254		0.024975024975025		0.024975024975025
0.18737949167397		0.274170274170274		0.215964523281596		0.063625450180072		0.0463253221873912		0.324810293632464		0.0317460317460317		0.0317460317460317		0.0317460317460317		0.0317460317460317		0.030969030969031		0.030969030969031
0.211744084136722		0.323232323232323		0.268546088058283		0.0798319327731092		0.0631437527989252		0.40547674034972		0.0402116402116402		0.0402116402116402		0.0402116402116402		0.0402116402116402		0.040959040959041		0.040959040959041
0.252936021034181		0.362193362193362		0.328856509344314		0.106842737094838		0.0831467383191521		0.496370834708017		0.0518518518518519		0.0518518518518519		0.0518518518518519		0.0518518518518519		0.0539460539460539		0.0539460539460539
0.297107800175285		0.406926406926407		0.382831802343997		0.133853541416567		0.107030900134348		0.582975915539426		0.0603174603174603		0.0603174603174603		0.0603174603174603		0.0603174603174603		0.0619380619380619		0.0619380619380619
0.328133216476775		0.463203463203463		0.432309154260374		0.169867947178872		0.137184654426034		0.667271527548664		0.0740740740740741		0.0740740740740741		0.0740740740740741		0.0740740740740741		0.0759240759240759		0.0759240759240759
0.37703768624014		0.532467532467532		0.491035793474818		0.209483793517407		0.19196895058964		0.758990432200594		0.0857142857142857		0.0857142857142857		0.0857142857142857		0.0857142857142857		0.0879120879120879		0.0879120879120879
0.418755477651183		0.582972582972583		0.549445676274945		0.268307322929172		0.22585460516495		0.829924117452986		0.103703703703704		0.103703703703704		0.103703703703704		0.103703703703704		0.105894105894106		0.105894105894106
0.484837861524978		0.650793650793651		0.593854925562243		0.313325330132053		0.276160620988207		0.891619927416694		0.11005291005291		0.11005291005291		0.11005291005291		0.11005291005291		0.113886113886114		0.113886113886114
0.593163891323401		0.715728715728716		0.667849223946785		0.369747899159664		0.332885505299298		0.902837347410096		0.116402116402116		0.116402116402116		0.116402116402116		0.116402116402116		0.120879120879121		0.120879120879121
0.642769500438212		0.767676767676768		0.728096293949952		0.435174069627851		0.413494551425586		0.946882217090069		0.120634920634921		0.120634920634921		0.120634920634921		0.120634920634921		0.125874125874126		0.125874125874126
0.686941279579316		0.857142857142857		0.787329743427304		0.504201680672269		0.463352739214808		0.986967997360607		0.129100529100529		0.129100529100529		0.129100529100529		0.129100529100529		0.134865134865135		0.134865134865135
0.756704645048203		0.88023088023088		0.850554323725055		0.554621848739496		0.518137035378415		0.999670075882547		0.134391534391534		0.134391534391534		0.134391534391534		0.134391534391534		0.138861138861139		0.138861138861139
0.793163891323401		0.894660894660895		0.881533101045296		0.606842737094838		0.58396775638155		0.98399868030353		0.147089947089947		0.147089947089947		0.147089947089947		0.147089947089947		0.150849150849151		0.150849150849151
0.843120070113935		0.942279942279942		0.902629078238834		0.626050420168067		0.661740558292283		0.963048498845266		0.17037037037037		0.17037037037037		0.17037037037037		0.17037037037037		0.171828171828172		0.171828171828172
0.8943032427695		0.95959595959596		0.91675641431739		0.699279711884754		0.724137931034483		0.927911580336523		0.194708994708995		0.194708994708995		0.194708994708995		0.194708994708995		0.194805194805195		0.194805194805195
0.911130587204207		0.952380952380952		0.939499524865378		0.744897959183673		0.789819376026273		0.920653249752557		0.212698412698413		0.212698412698413		0.212698412698413		0.212698412698413		0.212787212787213		0.213786213786214
0.929535495179667		0.962481962481962		0.969908140639848		0.851140456182473		0.834751455441111		0.891619927416694		0.251851851851852		0.251851851851852		0.251851851851852		0.251851851851852		0.251748251748252		0.252747252747253
0.966520595968449		0.962481962481962		0.976750079189104		0.900360144057623		0.906254664875355		0.841141537446387		0.283597883597884		0.283597883597884		0.283597883597884		0.283597883597884		0.280719280719281		0.281718281718282
0.982997370727432		0.998556998556999		0.996769084573963		0.876950780312125		0.960889685027616		0.805509732761465		0.301587301587302		0.301587301587302		0.301587301587302		0.301587301587302		0.301698301698302		0.302697302697303
0.990709903593339		0.987012987012987		0.987583148558758		0.856542617046819		0.980146290491118		0.76855823160673		0.33015873015873		0.33015873015873		0.33015873015873		0.33015873015873		0.328671328671329		0.32967032967033
0.999474145486415		0.962481962481962		0.977320240734875		0.863145258103241		0.99761158381848		0.75354668426262		0.35026455026455		0.35026455026455		0.35026455026455		0.35026455026455		0.348651348651349		0.34965034965035
0.972655565293602		0.94949494949495		0.992207792207792		0.830732292917167		0.99970144797731		0.728307489277466		0.384126984126984		0.384126984126984		0.384126984126984		0.384126984126984		0.381618381618382		0.382617382617383
0.935845749342682		0.948051948051948		1		0.887755102040816		0.991789819376026		0.694490267238535		0.424338624338624		0.424338624338624		0.424338624338624		0.424338624338624		0.418581418581419		0.418581418581419
0.89535495179667		0.906204906204906		0.982198289515363		0.873349339735894		0.976265114196149		0.663147476080502		0.453968253968254		0.453968253968254		0.453968253968254		0.453968253968254		0.444555444555445		0.444555444555445
0.864504820333041		0.851370851370851		0.991574279379157		0.86734693877551		0.917599641737573		0.607555262289673		0.48042328042328		0.48042328042328		0.48042328042328		0.48042328042328		0.474525474525475		0.474525474525475
0.918667835232252		0.815295815295815		0.953310104529617		0.969987995198079		0.926108374384237		0.560376113493896		0.526984126984127		0.526984126984127		0.526984126984127		0.526984126984127		0.51948051948052		0.51948051948052
0.898159509202454		0.825396825396825		0.965283496990814		1		0.862516793551276		0.566974595842956		0.575661375661376		0.575661375661376		0.575661375661376		0.575661375661376		0.567432567432567		0.567432567432567
0.864504820333041		0.806637806637807		0.9384225530567		0.972388955582233		0.815047021943574		0.535136918508743		0.616931216931217		0.616931216931217		0.616931216931217		0.616931216931217		0.611388611388611		0.611388611388611
0.838737949167397		0.787878787878788		0.901805511561609		1		0.782355575459024		0.510722533817222		0.64973544973545		0.64973544973545		0.64973544973545		0.64973544973545		0.645354645354645		0.645354645354645
0.795267309377739		0.772005772005772		0.888375039594552		0.954981992797119		0.758471413643827		0.499340151765094		0.712169312169312		0.712169312169312		0.712169312169312		0.712169312169312		0.709290709290709		0.709290709290709
0.778790534618755		0.800865800865801		0.890465631929047		0.906962785114046		0.724585759068518		0.479214780600462		0.743915343915344		0.743915343915344		0.743915343915344		0.743915343915344		0.743256743256743		0.743256743256743
0.766520595968449		0.810966810966811		0.882356667722521		0.914165666266507		0.709807433945365		0.499340151765094		0.835978835978836		0.835978835978836		0.835978835978836		0.835978835978836		0.832167832167832		0.832167832167832
0.671165644171779		0.799422799422799		0.879505859993665		0.845138055222089		0.620988207195104		0.502474430880897		0.866666666666667		0.866666666666667		0.866666666666667		0.866666666666667		0.867132867132867		0.867132867132867
0.66555652936021		0.783549783549784		0.855432372505543		0.803721488595438		0.632482460068667		0.471626525899043		0.877248677248677		0.877248677248677		0.877248677248677		0.877248677248677		0.883116883116883		0.883116883116883
0.657668711656442		0.783549783549784		0.855749128919861		0.800720288115246		0.593670697118973		0.451501154734411		0.903703703703704		0.903703703703704		0.903703703703704		0.903703703703704		0.908091908091908		0.908091908091908
0.649956178790535		0.783549783549784		0.851631295533735		0.758703481392557		0.551425585908344		0.44028373474101		0.924867724867725		0.924867724867725		0.924867724867725		0.924867724867725		0.924075924075924		0.924075924075924
0.658895705521472		0.799422799422799		0.843205574912892		0.737094837935174		0.515151515151515		0.419003629165292		0.920634920634921		0.920634920634921		0.920634920634921		0.920634920634921		0.927072927072927		0.927072927072927
0.659246275197195		0.784992784992785		0.851567944250871		0.691476590636255		0.465741155396328		0.421972946222369		0.951322751322751		0.951322751322751		0.951322751322751		0.951322751322751		0.961038961038961		0.962037962037962
0.639614373356705		0.769119769119769		0.84516946468166		0.629051620648259		0.435736677115987		0.393599472121412		0.924867724867725		0.924867724867725		0.924867724867725		0.924867724867725		0.936063936063936		0.938061938061938
0.627695004382121		0.772005772005772		0.830345264491606		0.585834333733493		0.414688759516346		0.379412735070934		0.955555555555556		0.955555555555556		0.955555555555556		0.955555555555556		0.963036963036963		0.965034965034965
0.602979842243646		0.746031746031746		0.812670256572696		0.561224489795918		0.367218987908643		0.362586605080831		0.971428571428571		0.971428571428571		0.971428571428571		0.971428571428571		0.977022977022977		0.979020979020979
0.592287467134093		0.737373737373737		0.815204307887235		0.53421368547419		0.35423197492163		0.342131309798746		0.996825396825397		0.996825396825397		0.996825396825397		0.996825396825397		0.997002997002997		0.999000999000999
0.565118317265557		0.735930735930736		0.79854292049414		0.520408163265306		0.346469622331691		0.314582645991422		0.985185185185185		0.985185185185185		0.985185185185185		0.985185185185185		0.985014985014985		0.987012987012987
0.553374233128834		0.707070707070707		0.767374089325309		0.407563025210084		0.307508583370652		0.295447047179149		0.978835978835979		0.978835978835979		0.978835978835979		0.978835978835979		0.977022977022977		0.979020979020979
0.523049956178791		0.691197691197691		0.721951219512195		0.48499399759904		0.370503060158233		0.260969976905312		0.942857142857143		0.942857142857143		0.942857142857143		0.942857142857143		0.94005994005994		0.941058941058941
0.501840490797546		0.658008658008658		0.697751029458346		0.461584633853541		0.385878489326765		0.251897063675355		0.938624338624339		0.938624338624339		0.938624338624339		0.938624338624339		0.937062937062937		0.937062937062937
0.475197195442594		0.608946608946609		0.692936331960722		0.464585834333733		0.375578444543962		0.243319036621577		0.896296296296296		0.896296296296296		0.896296296296296		0.896296296296296		0.899100899100899		0.899100899100899
0.45521472392638		0.604617604617605		0.679505859993665		0.442376950780312		0.358710255261979		0.227317716925107		0.875132275132275		0.875132275132275		0.875132275132275		0.875132275132275		0.877122877122877		0.877122877122877
0.423838737949167		0.577200577200577		0.658409882800127		0.421968787515006		0.32303328855053		0.223853513691851		0.842328042328042		0.842328042328042		0.842328042328042		0.842328042328042		0.852147852147852		0.852147852147852
0.397370727432077		0.546897546897547		0.654798859676909		0.400960384153661		0.315121659949246		0.217090069284065		0.84021164021164		0.84021164021164		0.84021164021164		0.84021164021164		0.852147852147852		0.852147852147852
0.407712532865907		0.542568542568543		0.633892936331961		0.447178871548619		0.337960889685028		0.205047838997031		0.812698412698413		0.812698412698413		0.812698412698413		0.812698412698413		0.82017982017982		0.82017982017982
0.392638036809816		0.510822510822511		0.606968641114983		0.351740696278511		0.250335871025526		0.182942923127681		0.784126984126984		0.784126984126984		0.784126984126984		0.784126984126984		0.791208791208791		0.791208791208791
0.368448729184925		0.516594516594517		0.584225530566994		0.321728691476591		0.215256008359457		0.169580996370835		0.757671957671958		0.757671957671958		0.757671957671958		0.757671957671958		0.76023976023976		0.76023976023976
0.342857142857143		0.526695526695527		0.564269876464998		0.294717887154862		0.205553067622033		0.147641042560211		0.775661375661376		0.775661375661376		0.775661375661376		0.775661375661376		0.772227772227772		0.772227772227772
0.350920245398773		0.523809523809524		0.552486537852392		0.286914765906363		0.203463203463203		0.128340481689211		0.764021164021164		0.764021164021164		0.764021164021164		0.764021164021164		0.76023976023976		0.76023976023976
0.348992112182296		0.535353535353535		0.536268609439341		0.288115246098439		0.22585460516495		0.113328934345101		0.737566137566138		0.738624338624339		0.738624338624339		0.738624338624339		0.729270729270729		0.73026973026973
0.344434706397897		0.520923520923521		0.512068419385493		0.277310924369748		0.212718316166592		0.0988122731771692		0.711111111111111		0.71957671957672		0.71957671957672		0.71957671957672		0.714285714285714		0.717282717282717
0.29535495179667		0.493506493506493		0.461450744377574		0.273109243697479		0.176145693387073		0.0870999670075883		0.673015873015873		0.68994708994709		0.68994708994709		0.691005291005291		0.685314685314685		0.69030969030969
0.293777388255916		0.477633477633478		0.469749762432689		0.245498199279712		0.167935512763099		0.0798416364236226		0.655026455026455		0.686772486772487		0.686772486772487		0.687830687830688		0.68031968031968		0.685314685314685
0.290972830850131		0.455988455988456		0.457522964840038		0.228691476590636		0.160919540229885		0.0666446717255031		0.622222222222222		0.66984126984127		0.66984126984127		0.670899470899471		0.668331668331668		0.673326673326673
0.279754601226994		0.437229437229437		0.451948051948052		0.210684273709484		0.156291983878191		0.0623556581986143		0.57989417989418		0.653968253968254		0.653968253968254		0.655026455026455		0.651348651348651		0.656343656343656
0.249255039439089		0.415584415584416		0.450681026290782		0.203481392557023		0.145991939095387		0.0603761134938964		0.529100529100529		0.628571428571429		0.628571428571429		0.630687830687831		0.629370629370629		0.634365634365634
0.24715162138475		0.391053391053391		0.452264808362369		0.19327731092437		0.135244066278549		0.0640052787858792		0.441269841269841		0.598941798941799		0.598941798941799		0.602116402116402		0.602397602397602		0.606393606393606
0.246976336546889		0.393939393939394		0.456002534051315		0.183073229291717		0.123899089416331		0.0701088749587595		0.355555555555556		0.584126984126984		0.586243386243386		0.588359788359788		0.593406593406593		0.595404595404595
0.239789658194566		0.391053391053391		0.479062401013621		0.183073229291717		0.119868637110016		0.0757175849554602		0.34320987654321		0.572486772486772		0.57989417989418		0.580952380952381		0.587412587412587		0.589410589410589
0.236283961437336		0.402597402597403		0.449984162179284		0.157863145258103		0.118674429019257		0.0717584955460244		0.317037037037037		0.553439153439153		0.573544973544974		0.574603174603175		0.581418581418581		0.584415584415584
0.222261174408414		0.383838383838384		0.438010769718087		0.156662665066026		0.114643976712942		0.069284064665127		0.255555555555556		0.521693121693122		0.554497354497354		0.555555555555556		0.564435564435564		0.567432567432567
0.220508326029798		0.391053391053391		0.422426354133671		0.145258103241297		0.110762800417973		0.0626855823160673		0.145679012345679		0.468783068783069		0.513227513227513		0.514285714285714		0.526473526473527		0.529470529470529
0.214548641542507		0.388167388167388		0.402407348748812		0.140456182472989		0.107030900134348		0.0607060376113494		0.0407407407407407		0.44973544973545		0.507936507936508		0.508994708994709		0.518481518481518		0.521478521478521
0.195968448729185		0.373737373737374		0.385492556224264		0.140456182472989		0.102552619793999		0.0550973276146486		0.00740740740740741		0.431746031746032		0.5005291005291		0.501587301587302		0.512487512487513		0.515484515484515
0.176336546888694		0.356421356421356		0.379347481786506		0.114045618247299		0.101209135691894						0.387301587301587		0.473015873015873		0.48042328042328		0.482517482517482		0.485514485514486
0.170376862401402		0.353535353535354		0.37668672790624		0.105642256902761		0.0935960591133005						0.335449735449735		0.453968253968254		0.465608465608466		0.467532467532468		0.468531468531469
0.153724802804557		0.350649350649351		0.369971491922711		0.099639855942377		0.0912076429317809						0.273015873015873		0.424338624338624		0.446560846560847		0.445554445554446		0.445554445554446
0.152497808939527		0.369408369408369		0.361609122584732		0.099639855942377		0.0937453351246455						0.24320987654321		0.40952380952381		0.439153439153439		0.432567432567433		0.432567432567433
0.137773882559159		0.353535353535354		0.349699081406398		0.101440576230492		0.0927004030452306						0.211851851851852		0.384126984126984		0.435978835978836		0.42957042957043		0.42957042957043
0.130061349693252		0.339105339105339		0.349635730123535		0.101440576230492		0.0853858784893268						0.164814814814815		0.351322751322751		0.412698412698413		0.406593406593407		0.406593406593407
0.11498685363716		0.344877344877345		0.346594868546088		0.102641056422569		0.0782206299447679						0.0987654320987654		0.321693121693122		0.393650793650794		0.385614385614386		0.385614385614386
0.107449605609115		0.334776334776335		0.336078555590751		0.0990396158463385		0.0788177339901478						0.0259259259259259		0.296296296296296		0.385185185185185		0.380619380619381		0.381618381618382
0.106047326906223		0.321789321789322		0.320494140006335		0.0942376950780312		0.0783699059561129						0.00740740740740741		0.257142857142857		0.378835978835979		0.373626373626374		0.374625374625375
0.110429447852761		0.313131313131313		0.309154260373773		0.0870348139255702		0.0770264218540081								0.245679012345679		0.368253968253968		0.366633366633367		0.367632367632368
0.104820333041192		0.303030303030303		0.299018055115616		0.0690276110444178		0.0686669652186894								0.207407407407407		0.33968253968254		0.341658341658342		0.342657342657343
0.100788781770377		0.295815295815296		0.294520114032309		0.0600240096038415		0.0674727571279295								0.183333333333333		0.328042328042328		0.32967032967033		0.331668331668332
		0.297258297258297		0.286031042128603		0.0588235294117647		0.0706075533661741								0.155555555555556		0.302645502645503		0.30969030969031		0.311688311688312
		0.29004329004329		0.281913208742477		0.056422569027611		0.0700104493207941								0.118518518518519		0.285714285714286		0.302697302697303		0.304695304695305
		0.281385281385281		0.277922077922078		0.0612244897959184		0.0650843409464099								0.037037037037037		0.245502645502646		0.284715284715285		0.285714285714286
		0.266955266955267		0.27868229331644		0.0474189675870348												0.206349206349206		0.272727272727273		0.273726273726274
		0.262626262626263		0.27868229331644		0.0498199279711885												0.18641975308642		0.254745254745255		0.255744255744256
		0.248196248196248		0.272030408615774		0.0570228091236495												0.165925925925926		0.241758241758242		0.245754245754246
		0.235209235209235		0.267849223946785		0.0582232893157263												0.112962962962963		0.204795204795205		0.214785214785215
		0.206349206349206		0.263414634146341		0.056422569027611												0.0962962962962963		0.185814185814186		0.201798201798202
		0.184704184704185		0.26430155210643		0.0552220888355342												0.0481481481481481		0.160839160839161		0.193806193806194
		0.184704184704185		0.26411149825784		0.0504201680672269												0.0222222222222222		0.128871128871129		0.192807192807193
		0.183261183261183		0.254988913525499		0.0456182472989196														0.115384615384615		0.187812187812188
		0.17027417027417		0.245929680076022		0.0456182472989196														0.0965034965034965		0.176823176823177
				0.24808362369338		0.0396158463385354														0.0681818181818182		0.152847152847153
				0.245739626227431		0.0396158463385354														0.048951048951049		0.128871128871129
				0.230091859360152		0.039015606242497														0.041958041958042		0.132867132867133
						0.0402160864345738														0.00699300699300699		0.12027972027972
						0.0432172869147659																0.0944055944055944
						0.0396158463385354																0.0675990675990676
						0.0348139255702281																0.034965034965035
						0.0312124849939976																0.00699300699300699
						0.0282112845138055
						0.0330132052821128
						0.0342136854741897
						0.0306122448979592
						0.0306122448979592
						0.0324129651860744
						0.0366146458583433
						0.0342136854741897
						0.031812725090036
						0.0288115246098439
						0.0282112845138055
						0.0252100840336134
						0.0201680672268908
						0.0147058823529412
						0.0126050420168067
						0.0105042016806723
						0.0210084033613445
