# Supplementary material for: A Framework for a Statistical Characterization of Epidemic Cycles: COVID-19 Case Study
Source: JMIRx Med. 2021 Mar 18;2(1):e22617. doi: 10.2196/22617 (PMC8078446; doi:10.2196/22617)
Supplement: Multimedia Appendix 2 [file xmed_v2i1e22617_app2.xlsx]

## Sheet: Germany
Date	Days Cicle	Total Infected	Daily Infected	MAMI total Infected	Rt as calculated
2020-02-12
2020-02-13
2020-02-14
2020-02-15	0	16	16	16
2020-02-16	1	16	0	16
2020-02-17	2	16	0	16
2020-02-18	3	16	0	16
2020-02-19	4	16	0	16.2857
2020-02-20	5	16	0	17.7143	1.77691
2020-02-21	6	16	0	22.2857	1.67753
2020-02-22	7	16	0	30.5714	1.63
2020-02-23	8	16	0	39.5714	1.5837
2020-02-24	9	16	0	55.8571	1.56358
2020-02-25	10	18	2	77.1429	1.54429
2020-02-26	11	26	8	103.571	1.52477
2020-02-27	12	48	22	137.286	1.50708
2020-02-28	13	74	26	208.286	1.50785
2020-02-29	14	79	5	293.429	1.50055
2020-03-01	15	130	51	396.429	1.49008
2020-03-02	16	165	35	526.429	1.47939
2020-03-03	17	203	38	677.714	1.46734
2020-03-04	18	262	59	872.286	1.4567
2020-03-05	19	545	283	1115.71	1.44676
2020-03-06	20	670	125	1430	1.43803
2020-03-07	21	800	130	1859.29	1.43114
2020-03-08	22	1040	240	2402	1.4245
2020-03-09	23	1224	184	3083.86	1.41808
2020-03-10	24	1565	341	3947.86	1.41204
2020-03-11	25	1966	401	5062.43	1.40661
2020-03-12	26	2745	779	6542.57	1.40204
2020-03-13	27	3675	930	8339	1.3971
2020-03-14	28	4599	924	10649.4	1.39262
2020-03-15	29	5813	1214	13187.3	1.38699
2020-03-16	30	7272	1459	15910.1	1.38056
2020-03-17	31	9367	2095	19022.1	1.37417
2020-03-18	32	12327	2960	22397	1.36755
2020-03-19	33	15320	2993	25967.9	1.36073
2020-03-20	34	19848	4528	30056.1	1.35427
2020-03-21	35	22364	2516	34488	1.34787
2020-03-22	36	24873	2509	39535.3	1.34182
2020-03-23	37	29056	4183	44901.3	1.33579
2020-03-24	38	32991	3935	50305.4	1.32962
2020-03-25	39	37323	4332	55850.7	1.32348
2020-03-26	40	43938	6615	61659	1.3175
2020-03-27	41	50871	6933	67495.6	1.31156
2020-03-28	42	57695	6824	73251	1.30566
2020-03-29	43	62435	4740	78736.3	1.29976
2020-03-30	44	66885	4450	84120.3	1.29399
2020-03-31	45	71808	4923	89333.1	1.28832
2020-04-01	46	77981	6173	94455.3	1.28279
2020-04-02	47	84794	6813	99500.3	1.27743
2020-04-03	48	91159	6365	104278	1.27217
2020-04-04	49	96092	4933	108708	1.26701
2020-04-05	50	100123	4031	112902	1.26198
2020-04-06	51	103375	3252	116864	1.25709
2020-04-07	52	107663	4288	120678	1.25234
2020-04-08	53	113296	5633	124184	1.24771
2020-04-09	54	118235	4939	127250	1.24317
2020-04-10	55	122171	3936	130030	1.23875
2020-04-11	56	125452	3281	132777	1.23448
2020-04-12	57	127854	2402	135387	1.23035
2020-04-13	58	130072	2218	137942	1.22635
2020-04-14	59	132210	2138	140370	1.22248
2020-04-15	60	134753	2543	142690	1.21873
2020-04-16	61	137698	2945	144961	1.2151
2020-04-17	62	141397	3699	147165	1.21158
2020-04-18	63	143724	2327	149109	1.20815
2020-04-19	64	145742	2018	150936	1.20481
2020-04-20	65	147065	1323	152654	1.20157
2020-04-21	66	148453	1388	154324	1.19843
2020-04-22	67	150648	2195	155961	1.19538
2020-04-23	68	153129	2481	157517	1.19243
2020-04-24	69	154999	1870	158929	1.18954
2020-04-25	70	156513	1514	160225	1.18673
2020-04-26	71	157770	1257	161433	1.184
2020-04-27	72	158758	988	162561	1.18134
2020-04-28	73	159912	1154	163617	1.17875
2020-04-29	74	161539	1627	164631	1.17623
2020-04-30	75	163009	1470	165577	1.17378
2020-05-01	76	164077	1068	166494	1.17139
2020-05-02	77	164967	890	167424	1.16907
2020-05-03	78	165664	697	168332	1.16682
2020-05-04	79	166152	488	169220	1.16462
2020-05-05	80	167007	855	170138	1.16248
2020-05-06	81	168162	1155	171019	1.16039
2020-05-07	82	169430	1268	171867	1.15836
2020-05-08	83	170588	1158	172659	1.15637
2020-05-09	84	171324	736	173389	1.15443
2020-05-10	85	171879	555	174092	1.15254
2020-05-11	86	172576	697	174773	1.15069
2020-05-12	87	173171	595	175447	1.14889
2020-05-13	88	174098	927	176112	1.14713
2020-05-14	89	174975	877	176745	1.1454
2020-05-15	90	175699	724	177323	1.14372
2020-05-16	91	176244	545	177897	1.14207
2020-05-17	92	176651	407	178431	1.14046
2020-05-18	93	177289	638	178956	1.13889
2020-05-19	94	177827	538	179456	1.13735
2020-05-20	95	178531	704	179951	1.13584
2020-05-21	96	179021	490	180431	1.13437
2020-05-22	97	179713	692	180922	1.13292
2020-05-23	98	179986	273	181394	1.13151
2020-05-24	99	180328	342	181866	1.13013
2020-05-25	100	180789	461	182319	1.12878
2020-05-26	101	181288	499	182744	1.12745
2020-05-27	102	181895	607	183144	1.12615
2020-05-28	103	182452	557	183506	1.12487
2020-05-29	104	183019	567	183859	1.12362
2020-05-30	105	183294	275	184201	1.12239
2020-05-31	106	183494	200	184544	1.12119
2020-06-01	107	183765	271	184883	1.12001
2020-06-02	108	184091	326	185232	1.11886
2020-06-03	109	184425	334	185578	1.11773
2020-06-04	110	184923	498	185876	1.11661
2020-06-05	111	185414	491	186144	1.11552
2020-06-06	112	185696	282	186406	1.11444
2020-06-07	113	185869	173	186653	1.11339
2020-06-08	114	186205	336	186910	1.11235
2020-06-09	115	186516	311	187173	1.11134
2020-06-10	116	186510		187439	1.11034
2020-06-11	117	186795	285	187867	1.10937
2020-06-12	118	187251	456	188343	1.10842
2020-06-13	119	187423	172	188830	1.10748
2020-06-14	120	187671	248	189372	1.10657
2020-06-15	121	188044	373	189930	1.10567
2020-06-16	122	188382	338	190512	1.10479
2020-06-17	123	189504	1122	191140	1.10392
2020-06-18	124	190126	622	191675	1.10307
2020-06-19	125	190660	534	192198	1.10222
2020-06-20	126	191216	556	192732	1.1014
2020-06-21	127	191575	359	193228	1.10058
2020-06-22	128	192119	544	193698	1.09978
2020-06-23	129	192778	659	194166	1.09899
2020-06-24	130	193254	476	194602	1.09821
2020-06-25	131	193785	531	195041	1.09744
2020-06-26	132	194399	614	195460	1.09669
2020-06-27	133	194689	290	195831	1.09594
2020-06-28	134	194864	175	196221	1.09521
2020-06-29	135	195392	528	196606	1.09449
2020-06-30	136	195832	440	196987	1.09378
2020-07-01	137	196324	492	197347	1.09308
2020-07-02	138	196717	393	197696	1.09239
2020-07-03	139	197000	283	198050	1.09171
2020-07-04	140	197418	418	198420	1.09104
2020-07-05	141	197558	140	198762	1.09038
2020-07-06	142	198057	499	199104	1.08973
2020-07-07	143	198355	298	199443	1.08908
2020-07-08	144	198765	410	199788	1.08845
2020-07-09	145	199198	433	200143	1.08783
2020-07-10	146	199588	390	200301	1.08721
2020-07-11	147	199812	224	200443	1.0866
2020-07-12	148	199950	138	200601	1.08599
2020-07-13	149	200436	486	200818	1.0854
2020-07-14	150	200766	330	201009	1.08481
2020-07-15	151	201252	486	201252	1.08424
2020-07-16	152
2020-07-17	153
2020-07-18	154

## Sheet: Italy
Date	Days	Total Infected	Daily Infected	MAMI Day	MAMI Cont	Rt as calculated
2020-01-28	0	2		5650.57
2020-01-29	1			5% = 283
2020-01-30	2
2020-01-31	3
2020-02-01	4
2020-02-02	5
2020-02-03	6
2020-02-04	7
2020-02-05	8
2020-02-06	9
2020-02-07	10
2020-02-08	11
2020-02-09	12
2020-02-10	13
2020-02-11	14
2020-02-12	15
2020-02-13	16
2020-02-14	17
2020-02-15	18	3	3	2.85714	5.57143
2020-02-16	19	3	0	10.8571	16.4286	1.22658
2020-02-17	20	3	0	21.2857	37.7143	1.24989
2020-02-18	21	3	0	32.2857	70	1.26082
2020-02-19	22	3	0	45.7143	115.714	1.26973
2020-02-20	23	4	1	53	168.714	1.27044
2020-02-21	24	20	16	92.2857	261	1.28407
2020-02-22	25	79	59	124	385	1.28876
2020-02-23	26	152	73	149.857	534.857	1.28951
2020-02-24	27	229	77	220.286	755.143	1.29462
2020-02-25	28	323	94	262.143	1017.29	1.29429
2020-02-26	29	374	51	311.286	1328.57	1.2933
2020-02-27	30	650	276	387.857	1716.43	1.29279
2020-02-28	31	888	238	457.143	2173.57	1.2911
2020-02-29	32	1128	240	534.286	2707.86	1.289
2020-03-01	33	1694	566	678.143	3386	1.28796
2020-03-02	34	2064	370	811.571	4197.57	1.28618
2020-03-03	35	2502	438	1015.43	5213	1.28496
2020-03-04	36	3089	587	1092.43	6305.43	1.28187
2020-03-05	37	3850	761	1339	7644.43	1.28002
2020-03-06	38	4628	778	1609	9253.43	1.27808
2020-03-07	39	5875	1247	1861.71	11115.1	1.2758
2020-03-08	40	7375	1500	2183.14	13298.3	1.27363
2020-03-09	41	9172	1797	2481.71	15780	1.27117
2020-03-10	42	10149	977	2686.86	18466.9	1.26826
2020-03-11	43	12462	2313	3051	21517.9	1.26563
2020-03-12	44	15113	2651	3321.57	24839.4	1.26272
2020-03-13	45	17660	2547	3703.14	28542.6	1.25995
2020-03-14	46	21157	3497	4194.43	32737	1.25732
2020-03-15	47	24747	3590	4631.57	37368.6	1.25461
2020-03-16	48	27980	3233	4913	42281.6	1.25169
2020-03-17	49	31506	3526	5135.29	47416.9	1.24866
2020-03-18	50	35713	4207	5381.43	52798.3	1.24562
2020-03-19	51	41035	5322	5524.71	58323	1.2425
2020-03-20	52	47021	5986	5650.57	63973.6	1.23935
2020-03-21	53	53578	6557	5639.57	69613.1	1.23613
2020-03-22	54	59138	5560	5556.29	75169.4	1.23286
2020-03-23	55	63927	4789	5506.71	80676.1	1.22962
2020-03-24	56	69176	5249	5401.71	86077.9	1.22638
2020-03-25	57	74386	5210	5230.86	91308.7	1.22314
2020-03-26	58	80589	6203	5169.71	96478.4	1.21997
2020-03-27	59	86498	5909	4950.43	101429	1.2168
2020-03-28	60	92472	5974	4761.29	106190	1.21367
2020-03-29	61	97685	5213	4594.29	110510	1.21049
2020-03-30	62	101739	4054	4466.14	114772	1.20747
2020-03-31	63	105792	4053	4401.14	119071	1.20454
2020-04-01	64	110574	4782	4256.29	123306	1.20167
2020-04-02	65	115242	4668	4121.14	127291	1.1988
2020-04-03	66	119827	4585	4055.43	131158	1.19602
2020-04-04	67	122713	4805	3964.86	134971	1.19332
2020-04-05	68	127518	4316	3949	138935	1.19073
2020-04-06	69	131834	3599	4174.71	143056	1.18823
2020-04-07	70	135433	3039	4111	147011	1.18574
2020-04-08	71	138472	3836	4101.43	150876	1.18331
2020-04-09	72	142308	4208	3934.43	154688	1.18094
2020-04-10	73	146516	3951	3874.14	158492	1.17863
2020-04-11	74	150467	4694	3808.71	162195	1.17636
2020-04-12	75	156363	5896	3636.86	165832	1.17415
2020-04-13	76	159516	3153	3229.86	169062	1.17193
2020-04-14	77	162488	2972	3101.71	172163	1.16977
2020-04-15	78	165155	2667	3067	175230	1.16768
2020-04-16	79	168941	3786	3167.43	178398	1.16566
2020-04-17	80	172434	3493	3004.57	181402	1.16365
2020-04-18	81	175925	3491	2937.14	184339	1.1617
2020-04-19	82	178972	3047	2775.14	187115	1.15977
2020-04-20	83	181228	2256	2671.86	189786	1.15789
2020-04-21	84	183957	2729	2598	192384	1.15605
2020-04-22	85	187327	3370	2506.86	194891	1.15425
2020-04-23	86	189973	2646	2323.43	197215	1.15247
2020-04-24	87	192994	3021	2212.86	199428	1.15073
2020-04-25	88	195351	2357	2062	201490	1.14902
2020-04-26	89	197675	2324	1996.71	203486	1.14735
2020-04-27	90	199414	1739	1863.14	205349	1.1457
2020-04-28	91	201505	2091	1789.14	207139	1.14409
2020-04-29	92	203591	2086	1644	208783	1.14251
2020-04-30	93	205463	1872	1552.29	210335	1.14096
2020-05-01	94	207428	1965	1485	211820	1.13944
2020-05-02	95	209328	1900	1393.86	213214	1.13795
2020-05-03	96	210717	1389	1277.14	214491	1.13648
2020-05-04	97	211938	1221	1193.29	215684	1.13504
2020-05-05	98	213013	1075	1125.14	216809	1.13363
2020-05-06	99	214457	1444	1171.86	217981	1.13226
2020-05-07	100	215858	1401	1092.43	219074	1.13091
2020-05-08	101	217185	1327	1034	220108	1.12958
2020-05-09	102	218268	1083	957.143	221065	1.12828
2020-05-10	103	219070	802	927.429	221992	1.127
2020-05-11	104	219814	744	909.286	222901	1.12575
2020-05-12	105	221216	1402	867.429	223769	1.12452
2020-05-13	106	222104	888	783.286	224552	1.12331
2020-05-14	107	223096	992	751.429	225304	1.12212
2020-05-15	108	223885	789	701.429	226005	1.12095
2020-05-16	109	224760	875	681.857	226687	1.11981
2020-05-17	110	225435	675	652.429	227339	1.11869
2020-05-18	111	225886	451	631.857	227971	1.11758
2020-05-19	112	226699	813	610.286	228581	1.1165
2020-05-20	113	227364	665	550.857	229132	1.11543
2020-05-21	114	228006	642	539.286	229672	1.11439
2020-05-22	115	228658	652	532.286	230204	1.11336
2020-05-23	116	229327	669	512.857	230717	1.11235
2020-05-24	117	229858	531	476.714	231193	1.11136
2020-05-25	118	230158	300	448.429	231642	1.11038
2020-05-26	119	230555	397	434.143	232076	1.10942
2020-05-27	120	231139	584	422.857	232499	1.10848
2020-05-28	121	231732	593	385.286	232884	1.10755
2020-05-29	122	232248	516	325.857	233210	1.10663
2020-05-30	123	232664	416	326.143	233536	1.10573
2020-05-31	124	232997	333	305.286	233841	1.10485
2020-06-01	125	233197	200	285.857	234127	1.10398
2020-06-02	126	233515	318	297.286	234425	1.10312
2020-06-03	127	233836	321	292.286	234717	1.10228
2020-06-04	128	234013	177	275.286	234992	1.10145
2020-06-05	129	234531	518	304.143	235296	1.10064
2020-06-06	130	234801	270	253.429	235550	1.09983
2020-06-07	131	234998	197	264.286	235814	1.09905
2020-06-08	132	235278	280	284.429	236098	1.09827
2020-06-09	133	235561	283	287.429	236386	1.09751
2020-06-10	134	235763	202	277	236663	1.09675
2020-06-11	135	236142	379	295	236958	1.09601
2020-06-12	136	236305	163	286.429	237244	1.09529
2020-06-13	137	236651	346	299	237543	1.09457
2020-06-14	138	236989	338	287.286	237831	1.09386
2020-06-15	139	237290	301	271	238102	1.09316
2020-06-16	140	237500	210	259.571	238361	1.09248
2020-06-17	141	237828	328	245.714	238607	1.0918
2020-06-18	142	238147	319	226	238833	1.09113
2020-06-19	143	238398	251	222.714	239056	1.09047
2020-06-20	144	238662	264	223.286	239279	1.08982
2020-06-21	145	238886	224	210.571	239489	1.08918
2020-06-22	146	239107	221	203.429	239693	1.08855
2020-06-23	147	239220	113	189.857	239883	1.08793
2020-06-24	148	239410	190	194	240077	1.08732
2020-06-25	149	239706	296	192.857	240270	1.08671
2020-06-26	150	239961	255	179.286	240449	1.08611
2020-06-27	151	240136	175	174.714	240624	1.08553
2020-06-28	152	240310	174	183.286	240807	1.08495
2020-06-29	153	240436	126	185.857	240993	1.08437
2020-06-30	154	240578	142	197.571	241190	1.08381
2020-07-01	155	240760	182	196.857	241387	1.08325
2020-07-02	156	240961	201	198.429	241586	1.0827
2020-07-03	157	241184	223	200.286	241786	1.08216
2020-07-04	158	241419	235	207.857	241994	1.08163
2020-07-05	159	241611	192	201.143	242195	1.0811
2020-07-06	160	241819	208	207.143	242402	1.08058
2020-07-07	161	241956	137	201.571	242604	1.08006
2020-07-08	162	242149	193	198.286	242802	1.07955
2020-07-09	163	242363	214	193.857	242996	1.07905
2020-07-10	164	242639	276	196.143	243192	1.07856
2020-07-11	165	242827	188	189.714	243382	1.07807
2020-07-12	166	243061	234	198.429	243580	1.07759
2020-07-13	167	243230	169	196.143	243776	1.07711
2020-07-14	168	243344	114	199.143	243975	1.07664
2020-07-15	169	243506	162	213.333	244080	1.07617
2020-07-16	170	243736	230	223.6	244195	1.07571
2020-07-17	171	243967	231	222	244310	1.07525
2020-07-18	172	244216	249	219	244425	1.0748
2020-07-19	173	244434	218	204	244529	1.07435
2020-07-20	174	244624	190	190	244624	1.07391

## Sheet: Sweden
Date	Days	Total Infected	Daily Infected	Total Infected	MAMI Day	Rt as Caculated
2020-02-15	0	1	1	1	0.142857
2020-02-16	1	1	0	1	0
2020-02-17	2	1	0	1	0
2020-02-18	3	1	0	1	0
2020-02-19	4	1	0	1	0
2020-02-20	5	1	0	1.14286	0.142857
2020-02-21	6	1	0	2	0.857143	1.12246
2020-02-22	7	1	0	2.85714	0.857143	1.1618
2020-02-23	8	1	0	4.42857	1.57143	1.20443
2020-02-24	9	1	0	6.28571	1.85714	1.22661
2020-02-25	10	1	0	8.28571	2	1.23547
2020-02-26	11	2	1	11.1429	2.85714	1.24503
2020-02-27	12	7	5	15.8571	4.71429	1.25898
2020-02-28	13	7	0	28.2857	12.4286	1.29318
2020-02-29	14	12	5	41.7143	13.4286	1.30537
2020-03-01	15	14	2	63	21.2857	1.31812
2020-03-02	16	15	1	90	27	1.32477
2020-03-03	17	21	6	123.286	33.2857	1.32738
2020-03-04	18	35	14	171	47.7143	1.33062
2020-03-05	19	94	59	237.429	66.4286	1.33361
2020-03-06	20	101	7	309.571	72.1429	1.3321
2020-03-07	21	161	60	411.429	101.857	1.33196
2020-03-08	22	203	42	525.714	114.286	1.32945
2020-03-09	23	248	45	642.714	117	1.32461
2020-03-10	24	355	107	764.857	122.143	1.31871
2020-03-11	25	500	145	884.143	119.286	1.31178
2020-03-12	26	599	99	995.429	111.286	1.30409
2020-03-13	27	814	215	1115.43	120	1.29679
2020-03-14	28	961	147	1233.29	117.857	1.28942
2020-03-15	29	1022	61	1347.86	114.571	1.28209
2020-03-16	30	1103	81	1478.14	130.286	1.27543
2020-03-17	31	1190	87	1612.86	134.714	1.26903
2020-03-18	32	1279	89	1769.43	156.571	1.26327
2020-03-19	33	1439	160	1947.57	178.143	1.258
2020-03-20	34	1639	200	2147.71	200.143	1.25314
2020-03-21	35	1763	124	2352	204.286	1.24832
2020-03-22	36	1934	171	2592.57	240.571	1.24402
2020-03-23	37	2046	112	2844.86	252.286	1.2398
2020-03-24	38	2286	240	3128	283.143	1.23589
2020-03-25	39	2526	240	3435	307	1.23215
2020-03-26	40	2840	314	3780.86	345.857	1.22868
2020-03-27	41	3069	229	4170.57	389.714	1.22546
2020-03-28	42	3447	378	4608	437.429	1.22244
2020-03-29	43	3700	253	5036	428	1.21926
2020-03-30	44	4028	328	5483.14	447.143	1.21612
2020-03-31	45	4435	407	5937.14	454	1.21299
2020-04-01	46	4947	512	6402.57	465.429	1.20989
2020-04-02	47	5568	621	6898.57	496	1.20691
2020-04-03	48	6131	563	7409	510.429	1.20398
2020-04-04	49	6443	312	7916.71	507.714	1.20105
2020-04-05	50	6830	387	8446.43	529.714	1.19821
2020-04-06	51	7206	376	8968.29	521.857	1.19537
2020-04-07	52	7693	487	9502.86	534.571	1.19261
2020-04-08	53	8419	726	10038.9	536	1.18988
2020-04-09	54	9141	722	10540	501.143	1.18713
2020-04-10	55	9685	544	11025.6	485.571	1.1844
2020-04-11	56	10151	466	11530	504.429	1.18177
2020-04-12	57	10483	332	12054.4	524.429	1.17923
2020-04-13	58	10948	465	12611.9	557.429	1.1768
2020-04-14	59	11445	497	13158.9	547	1.1744
2020-04-15	60	11927	482	13712.7	553.857	1.17207
2020-04-16	61	12540	613	14295.1	582.429	1.16982
2020-04-17	62	13216	676	14897.3	602.143	1.16764
2020-04-18	63	13822	606	15518.9	621.571	1.16552
2020-04-19	64	14385	563	16141	622.143	1.16345
2020-04-20	65	14777	392	16748.9	607.857	1.16141
2020-04-21	66	15322	545	17341.6	592.714	1.15939
2020-04-22	67	16004	682	17955.7	614.143	1.15743
2020-04-23	68	16755	751	18569.7	614	1.15552
2020-04-24	69	17567	812	19189.3	619.571	1.15365
2020-04-25	70	18177	610	19754	564.714	1.15177
2020-04-26	71	18640	463	20311.9	557.857	1.14993
2020-04-27	72	18926	286	20837.1	525.286	1.14811
2020-04-28	73	19621	695	21379.3	542.143	1.14634
2020-04-29	74	20302	681	21892.9	513.571	1.1446
2020-04-30	75	21092	790	22409.4	516.571	1.14289
2020-05-01	76	21520	428	22913.9	504.429	1.14122
2020-05-02	77	22082	562	23448.9	535	1.13961
2020-05-03	78	22317	235	23997.3	548.429	1.13804
2020-05-04	79	22721	404	24569.4	572.143	1.13651
2020-05-05	80	23216	495	25133.6	564.143	1.13502
2020-05-06	81	23918	702	25713	579.429	1.13356
2020-05-07	82	24623	705	26283.1	570.143	1.13214
2020-05-08	83	25265	642	26848.7	565.571	1.13073
2020-05-09	84	25921	656	27411.9	563.143	1.12936
2020-05-10	85	26322	401	27948.4	536.571	1.128
2020-05-11	86	26670	348	28494.3	545.857	1.12668
2020-05-12	87	27272	602	29023.9	529.571	1.12537
2020-05-13	88	27909	637	29527.7	503.857	1.12408
2020-05-14	89	28582	673	30044	516.286	1.12282
2020-05-15	90	29207	625	30556.9	512.857	1.12159
2020-05-16	91	29677	470	31071.4	514.571	1.12038
2020-05-17	92	30143	466	31573	501.571	1.11919
2020-05-18	93	30377	234	32046.7	473.714	1.11802
2020-05-19	94	30799	422	32541.9	495.143	1.11688
2020-05-20	95	31523	724	33062	520.143	1.11576
2020-05-21	96	32172	649	33571.3	509.286	1.11467
2020-05-22	97	32809	637	34079.1	507.857	1.11359
2020-05-23	98	33188	379	34603	523.857	1.11254
2020-05-24	99	33459	271	35163.7	560.714	1.11153
2020-05-25	100	33843	384	35747	583.286	1.11054
2020-05-26	101	34440	597	36314.3	567.286	1.10956
2020-05-27	102	35088	648	36907	592.714	1.1086
2020-05-28	103	35727	639	37723.4	816.429	1.10773
2020-05-29	104	36476	749	38602.9	879.429	1.10688
2020-05-30	105	37113	637	39526.1	923.286	1.10606
2020-05-31	106	37542	429	40493.9	967.714	1.10526
2020-06-01	107	37814	272	41520.7	1026.86	1.10449
2020-06-02	108	38589	775	42566.3	1045.57	1.10373
2020-06-03	109	40803	2214	43614.1	1047.86	1.10297
2020-06-04	110	41883	1080	44472.9	858.714	1.10219
2020-06-05	111	42939	1056	45387.9	915	1.10142
2020-06-06	112	43887	948	46351.4	963.571	1.10068
2020-06-07	113	44730	843	47357.7	1006.29	1.09996
2020-06-08	114	45133	403	48341.1	983.429	1.09923
2020-06-09	115	45924	791	49376.9	1035.71	1.09853
2020-06-10	116	46814	890	50433.9	1057	1.09784
2020-06-11	117	48288	1474	51540.7	1106.86	1.09717
2020-06-12	118	49684	1396	52648.6	1107.86	1.09651
2020-06-13	119	50931	1247	53847.3	1198.71	1.09587
2020-06-14	120	51614	683	54941.6	1094.29	1.09521
2020-06-15	121	52383	769	55975	1033.43	1.09456
2020-06-16	122	53323	940	56910.6	935.571	1.0939
2020-06-17	123	54562	1239	57984	1073.43	1.09327
2020-06-18	124	56043	1481	59092.9	1108.86	1.09265
2020-06-19	125	58075	2032	60213.9	1121	1.09204
2020-06-20	126	58591	516	61222.7	1008.86	1.09142
2020-06-21	127	58848	257	62157.9	935.143	1.0908
2020-06-22	128	58932	84	63056.3	898.429	1.09018
2020-06-23	129	60837	1905	64304.1	1247.86	1.08962
2020-06-24	130	62324	1487	65391.9	1087.71	1.08904
2020-06-25	131	63890	1566	66444.4	1052.57	1.08846
2020-06-26	132	65137	1247	67408.6	964.143	1.08788
2020-06-27	133	65137	0	68306	897.429	1.0873
2020-06-28	134	65137	0	69203.4	897.429	1.08673
2020-06-29	135	67667	2530	70100.9	897.429	1.08616
2020-06-30	136	68451	784	70871.4	770.571	1.08559
2020-07-01	137	69692	1241	71570.4	699	1.08502
2020-07-02	138	70639	947	72165.6	595.143	1.08444
2020-07-03	139	71419	780	72693.3	527.714	1.08386
2020-07-04	140	71419	0	73190.3	497	1.08329
2020-07-05	141	71419	0	73687.3	497	1.08273
2020-07-06	142	73061	1642	74184.3	497	1.08218
2020-07-07	143	73344	283	74579.3	395	1.08162
2020-07-08	144	73858	514	74958.9	379.571	1.08107
2020-07-09	145	74333	475	75335.1	376.286	1.08052
2020-07-10	146	74898	565	75698.6	363.429	1.07999
2020-07-11	147	74898	0	76039	340.429	1.07945
2020-07-12	148	74898	0	76379.4	340.429	1.07893
2020-07-13	149	75826	928	76719.9	340.429	1.07841
2020-07-14	150	76001	175	77037.3	317.429	1.0779
2020-07-15	151	76492	491	77346.6	309.286	1.07739
2020-07-16	152	76877	385	77634	287.429	1.07689
2020-07-17	153	77281	404	77760.2	271.167	1.07638
2020-07-18	154	77281	0	77856	244.6	1.07587
2020-07-19	155	77281	0	77999.8	305.75	1.07538
2020-07-20	156	78048	767	78239.3	407.667	1.0749
2020-07-21	157	78166	118	78335	228	1.07441
2020-07-22	158	78504	338	78504	338	1.07394
2020-07-23	159
2020-07-24	160
2020-07-25	161
2020-07-26	162
2020-07-27	163

## Sheet: German Subnotification
Data	Dias	Crit Cycle	Total Infected	Daily Infected	MAMI	1 + b	a	C	MAMI x3	1 + b (x3)	a	C x3	Dx3	MAMI x5	1 + b (x5)	a	C x5	Dx5	MAMI x10	1 + b (x10)	a	C x10	Dx10	MAMI x15	1 + b (x15)	a	C x15	Dx15	MAMI x20	1 + b (x20)	a	C x20	Dx20	MAMI x30	1 + b (x30)	a	C x30	Dx30	MAMI x30	1 + b (x30)	a	C x30	Dx30	MAMI x40	1 + b (x40)	a	C x40	Dx40
2020-02-12										3x					5x					10x					15x					20x					25x					30x					40x
2020-02-13
2020-02-14
2020-02-15	0		16	16	16				48					80					160					240					320					400					480					640
2020-02-16	1		16	0	16				48					80					160					240					320					400					480					640
2020-02-17	2		16	0	16				48					80					160					240					320					400					480					640
2020-02-18	3		16	0	16				48					80					160					240					320					400					480					640
2020-02-19	4		16	0	16.2857				48.8571					81.4286					162.857					244.286					325.714					407.143					488.571					651.429
2020-02-20	5		16	0	17.7143	1.08772	11.6343	1.77691	53.1429	1.08772	34.9028	2.21355	19.7258	88.5714	1.08772	58.1714	2.45165	27.522	177.143	1.08772	116.343	2.81621	36.9043	265.714	1.08772	174.514	3.0541	41.8189	354.286	1.08772	232.686	3.23497	45.072	442.857	1.08772	290.857	3.38262	47.4694	531.429	1.08772	349.028	3.50824	49.3504	708.571	1.08772	465.371	3.71601	52.1824
2020-02-21	6		16	0	22.2857	1.25806	5.62094	1.67753	66.8571	1.25806	16.8628	2.01461	16.7317	111.429	1.25806	28.1047	2.19364	23.5276	222.857	1.25806	56.2094	2.46228	31.8708	334.286	1.25806	84.3141	2.63443	36.3227	445.714	1.25806	112.419	2.76382	39.3038	557.143	1.25806	140.524	2.86854	41.5196	668.571	1.25806	168.628	2.95705	43.27	891.429	1.25806	224.838	3.10228	45.9258
2020-02-22	7		16	0	30.5714	1.37179	3.34419	1.63	91.7143	1.37179	10.0326	1.90699	14.5249	152.857	1.37179	16.721	2.05135	20.5403	305.714	1.37179	33.4419	2.26488	28.0314	458.571	1.37179	50.1629	2.39994	32.0817	611.429	1.37179	66.8839	2.50063	34.8164	764.286	1.37179	83.6049	2.58163	36.8615	917.143	1.37179	100.326	2.64975	38.4848	1222.86	1.37179	133.768	2.76092	40.9616
2020-02-23	8		16	0	39.5714	1.29439	5.02173	1.5837	118.714	1.29439	15.0652	1.81682	12.8314	197.857	1.29439	25.1087	1.93662	18.2235	395.714	1.29439	50.2173	2.1119	25.0106	593.571	1.29439	75.326	2.22169	28.7166	791.429	1.29439	100.435	2.30304	31.2344	989.286	1.29439	125.543	2.36818	33.126	1187.14	1.29439	150.652	2.42277	34.6328	1582.86	1.29439	200.869	2.51148	36.9417
2020-02-24	9		16	0	55.8571	1.41155	2.51076	1.56358	167.571	1.41155	7.53229	1.76658	11.4912	279.286	1.41155	12.5538	1.86975	16.3749	558.571	1.41155	25.1076	2.01944	22.5736	837.857	1.41155	37.6615	2.1125	25.9844	1117.14	1.41155	50.2153	2.18112	28.3129	1396.43	1.41155	62.7691	2.23587	30.0684	1675.71	1.41155	75.3229	2.28163	31.4708	2234.29	1.41155	100.431	2.35574	33.6267
2020-02-25	10		18	2	77.1429	1.38107	3.05581	1.54429	231.429	1.38107	9.16742	1.72362	10.4042	385.714	1.38107	15.279	1.81396	14.866	771.429	1.38107	30.5581	1.94415	20.5672	1157.14	1.38107	45.8371	2.0246	23.7235	1542.86	1.38107	61.1161	2.08369	25.8866	1928.57	1.38107	76.3951	2.13071	27.522	2314.29	1.38107	91.6742	2.16991	28.8315	3085.71	1.38107	122.232	2.23324	30.8497
2020-02-26	11		26	8	103.571	1.34259	4.05372	1.52477	310.714	1.34259	12.1611	1.68492	9.50484	517.857	1.34259	20.2686	1.76501	13.6112	1035.71	1.34259	40.5372	1.8798	18.8869	1553.57	1.34259	60.8057	1.95039	21.8223	2071.43	1.34259	81.0743	2.00207	23.8404	2589.29	1.34259	101.343	2.0431	25.3698	3107.14	1.34259	121.611	2.07724	26.5966	4142.86	1.34259	162.149	2.13229	28.4914
2020-02-27	12		48	22	137.286	1.32552	4.6666	1.50708	411.857	1.32552	13.9998	1.65156	8.74852	686.429	1.32552	23.333	1.72339	12.5515	1372.86	1.32552	46.666	1.82587	17.4596	2059.29	1.32552	69.999	1.88861	20.2019	2745.71	1.32552	93.332	1.93444	22.0922	3432.14	1.32552	116.665	1.97075	23.5276	4118.57	1.32552	139.998	2.00092	24.6807	5491.43	1.32552	186.664	2.04946	26.4648
2020-02-28	13		74	26	208.286	1.51717	0.92303	1.50785	624.857	1.51717	2.76909	1.64082	8.10363	1041.43	1.51717	4.61515	1.70657	11.6446	2082.86	1.51717	9.2303	1.80004	16.2322	3124.29	1.51717	13.8454	1.85706	18.8046	4165.71	1.51717	18.4606	1.89862	20.5817	5207.14	1.51717	23.0757	1.93149	21.9332	6248.57	1.51717	27.6909	1.95877	23.0205	8331.43	1.51717	36.9212	2.0026	24.7053
2020-02-29	14		79	5	293.429	1.40878	2.41937	1.50055	880.286	1.40878	7.2581	1.62304	7.54723	1467.14	1.40878	12.0968	1.68336	10.8598	2934.29	1.40878	24.1937	1.7688	15.1657	4401.43	1.40878	36.2905	1.82078	17.5874	5868.57	1.40878	48.3873	1.85858	19.2636	7335.71	1.40878	60.4842	1.88844	20.5403	8802.86	1.40878	72.581	1.91319	21.5684	11737.1	1.40878	96.7746	1.95291	23.1636
2020-03-01	15		130	51	396.429	1.35102	4.34737	1.49008	1189.29	1.35102	13.0421	1.60332	7.0623	1982.14	1.35102	21.7369	1.65886	10.174	3964.29	1.35102	43.4737	1.73731	14.2304	5946.43	1.35102	65.2106	1.78491	16.5178	7928.57	1.35102	86.9474	1.81948	18.1036	9910.71	1.35102	108.684	1.84675	19.3129	11892.9	1.35102	130.421	1.86933	20.2877	15857.1	1.35102	173.895	1.90553	21.8019
2020-03-02	16		165	35	526.429	1.32793	5.63051	1.47939	1579.29	1.32793	16.8915	1.58454	6.6359	2632.14	1.32793	28.1525	1.63595	9.56962	5264.29	1.32793	56.3051	1.70838	13.4036	7896.43	1.32793	84.4576	1.75222	15.5705	10528.6	1.32793	112.61	1.78401	17.075	13160.7	1.32793	140.763	1.80907	18.2235	15792.9	1.32793	168.915	1.8298	19.15	21057.1	1.32793	225.22	1.863	20.5907
2020-03-03	17		203	38	677.714	1.28738	9.2475	1.46734	2033.14	1.28738	27.7425	1.5653	6.25804	3388.57	1.28738	46.2375	1.61305	9.03295	6777.14	1.28738	92.475	1.68018	12.6674	10165.7	1.28738	138.713	1.72074	14.7257	13554.3	1.28738	184.95	1.7501	16.1566	16942.9	1.28738	231.188	1.77323	17.25	20331.4	1.28738	277.425	1.79235	18.1327	27108.6	1.28738	369.9	1.82293	19.5064
2020-03-04	18		262	59	872.286	1.2871	9.28198	1.4567	2616.86	1.2871	27.8459	1.54838	5.92088	4361.43	1.2871	46.4099	1.59295	8.55324	8722.86	1.2871	92.8198	1.65549	12.0077	13084.3	1.2871	139.23	1.6932	13.9677	17445.7	1.2871	185.64	1.72048	15.3318	21807.1	1.2871	232.049	1.74194	16.3749	26168.6	1.2871	278.459	1.75967	17.2177	34891.4	1.2871	371.279	1.78802	18.5302
2020-03-05	19		545	283	1115.71	1.27907	10.3887	1.44676	3347.14	1.27907	31.1662	1.53288	5.61818	5578.57	1.27907	51.9437	1.57466	8.12188	11157.1	1.27907	103.887	1.63316	11.4133	16735.7	1.27907	155.831	1.66839	13.2838	22314.3	1.27907	207.775	1.69384	14.5869	27892.9	1.27907	259.718	1.71385	15.5841	33471.4	1.27907	311.662	1.73038	16.3903	44628.6	1.27907	415.549	1.75678	17.6467
2020-03-06	20	0	670	125	1430	1.28169	9.99252	1.43803	4290	1.28169	29.9776	1.51923	5.34492	7150	1.28169	49.9626	1.55853	7.73192	14300	1.28169	99.9252	1.61349	10.8749	21450	1.28169	149.888	1.64654	12.6636	28600	1.28169	199.85	1.67039	13.9108	35750	1.28169	249.813	1.68913	14.866	42900	1.28169	299.776	1.7046	15.6386	57200	1.28169	399.701	1.7293	16.8433
2020-03-07	21	1	800	130	1859.29	1.3002	7.50126	1.43114	5577.86	1.3002	22.5038	1.50801	5.097	9296.43	1.3002	37.5063	1.54514	7.37767	18592.9	1.3002	75.0126	1.59699	10.3849	27889.3	1.3002	112.519	1.62812	12.0986	37185.7	1.3002	150.025	1.65058	13.2946	46482.1	1.3002	187.531	1.66821	14.211	55778.6	1.3002	225.038	1.68276	14.9526	74371.4	1.3002	300.05	1.70597	16.1098
2020-03-08	22	2	1040	240	2402	1.29189	8.58187	1.4245	7206	1.29189	25.7456	1.49744	4.87106	12010	1.29189	42.9093	1.53262	7.05444	24020	1.29189	85.8187	1.58167	9.9372	36030	1.29189	128.728	1.61109	11.5819	48040	1.29189	171.637	1.6323	12.7305	60050	1.29189	214.547	1.64894	13.6112	72060	1.29189	257.456	1.66266	14.3242	96080	1.29189	343.275	1.68455	15.4373
2020-03-09	23	3	1224	184	3083.86	1.28387	9.8425	1.41808	9251.57	1.28387	29.5275	1.48746	4.66429	15419.3	1.28387	49.2125	1.52086	6.75834	30838.6	1.28387	98.425	1.56739	9.52643	46257.9	1.28387	147.638	1.59527	11.1074	61677.1	1.28387	196.85	1.61535	12.2123	77096.4	1.28387	246.063	1.6311	13.0599	92515.7	1.28387	295.275	1.64408	13.7464	123354	1.28387	393.7	1.66477	14.8185
2020-03-10	24	4	1565	341	3947.86	1.28017	10.5184	1.41204	11843.6	1.28017	31.5552	1.47818	4.47436	19739.3	1.28017	52.5919	1.50998	6.48608	39478.6	1.28017	105.184	1.55423	9.14824	59217.9	1.28017	157.776	1.58071	10.6702	78957.1	1.28017	210.368	1.59977	11.7346	98696.4	1.28017	262.96	1.61472	12.5515	118436	1.28017	315.552	1.62703	13.2133	157914	1.28017	420.736	1.64665	14.2474
2020-03-11	25	5	1966	401	5062.43	1.28232	10.1023	1.40661	15187.3	1.28232	30.307	1.4698	4.29929	25312.1	1.28232	50.5117	1.50014	6.2349	50624.3	1.28232	101.023	1.54232	8.79892	75936.4	1.28232	151.535	1.56754	10.2661	101249	1.28232	202.047	1.58568	11.2928	126561	1.28232	252.558	1.5999	12.0811	151873	1.28232	303.07	1.61161	12.7199	202497	1.28232	404.094	1.63026	13.7185
2020-03-12	26	6	2745	779	6542.57	1.29238	8.31036	1.40204	19627.7	1.29238	24.9311	1.46255	4.1374	32712.9	1.29238	41.5518	1.49157	6.00245	65425.7	1.29238	83.1036	1.53187	8.47527	98138.6	1.29238	124.655	1.55594	9.89151	130851	1.29238	166.207	1.57326	10.883	163564	1.29238	207.759	1.58682	11.6446	196277	1.29238	249.311	1.59798	12.262	261703	1.29238	332.414	1.61576	13.2275
2020-03-13	27	7	3675	930	8339	1.27458	11.9192	1.3971	25017	1.27458	35.7575	1.45512	3.98726	41695	1.27458	59.5958	1.48291	5.7867	83390	1.27458	119.192	1.52147	8.17457	125085	1.27458	178.787	1.54449	9.54323	166780	1.27458	238.383	1.56104	10.5019	208475	1.27458	297.979	1.57399	11.2385	250170	1.27458	357.575	1.58465	11.8359	333560	1.27458	476.766	1.60163	12.7703
2020-03-14	28	8	4599	924	10649.4	1.27706	11.3079	1.39262	31948.3	1.27706	33.9236	1.44835	3.84764	53247.1	1.27706	56.5394	1.47501	5.58592	106494	1.27706	113.079	1.51198	7.89447	159741	1.27706	169.618	1.53404	9.21863	212989	1.27706	226.158	1.54988	10.1466	266236	1.27706	282.697	1.56228	10.8598	319483	1.27706	339.236	1.57249	11.4384	425977	1.27706	452.315	1.58873	12.3436
2020-03-15	29	9	5813	1214	13187.3	1.23831	26.7985	1.38699	39561.9	1.23831	80.3956	1.44054	3.71746	65936.4	1.23831	133.993	1.46614	5.3986	131873	1.23831	267.985	1.50161	7.63291	197809	1.23831	401.978	1.52275	8.91536	263746	1.23831	535.971	1.53793	9.81446	329682	1.23831	669.964	1.54981	10.5057	395619	1.23831	803.956	1.55959	11.0666	527491	1.23831	1071.94	1.57513	11.9445
2020-03-16	30	10	7272	1459	15910.1	1.20648	57.0314	1.38056	47730.4	1.20648	171.094	1.43206	3.5958	79550.7	1.20648	285.157	1.45665	5.22343	159101	1.20648	570.314	1.4907	7.38813	238652	1.20648	855.471	1.51098	8.6314	318203	1.20648	1140.63	1.52554	9.50339	397754	1.20648	1425.79	1.53693	10.174	477304	1.20648	1710.94	1.5463	10.7183	636406	1.20648	2281.26	1.5612	11.5703
2020-03-17	31	11	9367	2095	19022.1	1.1956	74.8365	1.37417	57066.4	1.1956	224.509	1.42374	3.48185	95110.7	1.1956	374.182	1.4474	5.05927	190221	1.1956	748.365	1.48013	7.15855	285332	1.1956	1122.55	1.49961	8.36496	380443	1.1956	1496.73	1.51359	9.21141	475554	1.1956	1870.91	1.52453	9.86257	570664	1.1956	2245.09	1.53352	10.3911	760886	1.1956	2993.46	1.54782	11.2189
2020-03-18	32	12	12327	2960	22397	1.17742	120.342	1.36755	67191	1.17742	361.026	1.41532	3.3749	111985	1.17742	601.709	1.43809	4.90511	223970	1.17742	1203.42	1.46958	6.9428	335955	1.17742	1805.13	1.48832	8.11447	447940	1.17742	2406.84	1.50176	8.93682	559925	1.17742	3008.55	1.51227	9.56962	671910	1.17742	3610.26	1.52091	10.0834	895880	1.17742	4813.67	1.53464	10.8881
2020-03-19	33	13	15320	2993	25967.9	1.15943	196.929	1.36073	77903.6	1.15943	590.787	1.40679	3.27432	129839	1.15943	984.644	1.42874	4.76006	259679	1.15943	1969.29	1.45906	6.73967	389518	1.15943	2953.93	1.4771	7.87853	519357	1.15943	3938.58	1.49003	8.67812	649196	1.15943	4923.22	1.50014	9.29355	779036	1.15943	5907.87	1.50845	9.79331	1.03871e+06	1.15943	7877.16	1.52166	10.5763
2020-03-20	34	14	19848	4528	30056.1	1.15744	208.464	1.35427	90168.4	1.15744	625.392	1.39874	3.17957	150281	1.15744	1042.32	1.41991	4.62335	300561	1.15744	2084.64	1.44916	6.54808	450842	1.15744	3126.96	1.46654	7.65592	601123	1.15744	4169.28	1.479	8.43396	751404	1.15744	5211.6	1.48874	9.03295	901684	1.15744	6253.92	1.49675	9.51944	1.20225e+06	1.15744	8338.55	1.50947	10.2818
2020-03-21	35	15	22364	2516	34488	1.14745	279.867	1.34787	103464	1.14745	839.6	1.39085	3.09014	172440	1.14745	1399.33	1.4113	4.49427	344880	1.14745	2798.67	1.43952	6.36708	517320	1.14745	4198	1.4563	7.44553	689760	1.14745	5597.33	1.46832	8.20316	862200	1.14745	6996.67	1.47771	8.78656	1034640	1.14745	8396	1.48543	9.26047	1379520	1.14745	11194.7	1.49769	10.0032
2020-03-22	36	16	24873	2509	39535.3	1.14635	289.453	1.34182	118606	1.14635	868.358	1.3834	3.00561	197676	1.14635	1447.26	1.40317	4.3722	395353	1.14635	2894.53	1.43045	6.19581	593029	1.14635	4341.79	1.44665	7.24639	790706	1.14635	5789.05	1.45826	7.98465	988382	1.14635	7236.32	1.46732	8.55324	1.18606e+06	1.14635	8683.58	1.47477	9.0152	1.58141e+06	1.14635	11578.1	1.48661	9.73938
2020-03-23	37	17	29056	4183	44901.3	1.13573	404.692	1.33579	134704	1.13573	1214.08	1.37604	2.92557	224506	1.13573	2023.46	1.39517	4.25658	449013	1.13573	4046.92	1.42156	6.03352	673519	1.13573	6070.38	1.43722	7.05763	898026	1.13573	8093.84	1.44844	7.77747	1.12253e+06	1.13573	10117.3	1.4572	8.33198	1.34704e+06	1.13573	12140.8	1.4644	8.78258	1.79605e+06	1.13573	16187.7	1.47583	9.48906
2020-03-24	38	18	32991	3935	50305.4	1.12036	670.014	1.32962	150916	1.12036	2010.04	1.36862	2.84969	251527	1.12036	3350.07	1.38714	4.14692	503054	1.12036	6700.14	1.41268	5.8795	754581	1.12036	10050.2	1.42783	6.87844	1.00611e+06	1.12036	13400.3	1.43868	7.58077	1.25764e+06	1.12036	16750.4	1.44715	8.12188	1.50916e+06	1.12036	20100.4	1.45411	8.56165	2.01222e+06	1.12036	26800.6	1.46516	9.25128
2020-03-25	39	19	37323	4332	55850.7	1.11023	945.992	1.32348	167552	1.11023	2837.98	1.3613	2.77765	279254	1.11023	4729.96	1.37924	4.04277	558507	1.11023	9459.92	1.40398	5.73315	837761	1.11023	14189.9	1.41865	6.70813	1.11701e+06	1.11023	18919.8	1.42915	7.39376	1.39627e+06	1.11023	23649.8	1.43735	7.9221	1.67552e+06	1.11023	28379.8	1.44409	8.35156	2.23403e+06	1.11023	37839.7	1.45478	9.02511
2020-03-26	40	20	43938	6615	61659	1.104	1178.38	1.3175	184977	1.104	3535.15	1.35418	2.70916	308295	1.104	5891.92	1.37159	3.94372	616590	1.104	11783.8	1.39556	5.59391	924885	1.104	17675.8	1.40978	6.54604	1233180	1.104	23567.7	1.41996	7.21575	1541475	1.104	29459.6	1.4279	7.73192	1849770	1.104	35351.5	1.43443	8.15152	2466360	1.104	47135.3	1.44478	8.80973
2020-03-27	41	21	50871	6933	67495.6	1.09466	1655.18	1.31156	202487	1.09466	4965.53	1.34718	2.64396	337478	1.09466	8275.88	1.36407	3.84941	674956	1.09466	16551.8	1.38732	5.46127	1.01243e+06	1.09466	24827.7	1.40111	6.39159	1.34991e+06	1.09466	33103.5	1.41098	7.04611	1.68739e+06	1.09466	41379.4	1.41868	7.55064	2.02487e+06	1.09466	49655.3	1.425	7.96084	2.69982e+06	1.09466	66207.1	1.43503	8.60438
2020-03-28	42	22	57695	6824	73251	1.08527	2356.17	1.30566	219753	1.08527	7068.5	1.34026	2.58183	366255	1.08527	11780.8	1.35666	3.7595	732510	1.08527	23561.7	1.37924	5.33477	1098765	1.08527	35342.5	1.39261	6.24427	1465020	1.08527	47123.3	1.40219	6.88426	1831275	1.08527	58904.1	1.40966	7.37767	2197530	1.08527	70685	1.41579	7.77887	2930040	1.08527	94246.6	1.42552	8.40839
2020-03-29	43	23	62435	4740	78736.3	1.07488	3528.87	1.29976	236209	1.07488	10586.6	1.3334	2.52255	393681	1.07488	17644.4	1.34933	3.6737	787363	1.07488	35288.7	1.37126	5.214	1.18104e+06	1.07488	52933.1	1.38425	6.10358	1.57473e+06	1.07488	70577.5	1.39355	6.72968	1.96841e+06	1.07488	88221.9	1.4008	7.21244	2.36209e+06	1.07488	105866	1.40675	7.60503	3.14945e+06	1.07488	141155	1.41619	8.22111
2020-03-30	44	24	66885	4450	84120.3	1.06838	4581.05	1.29399	252361	1.06838	13743.1	1.3267	2.46593	420601	1.06838	22905.2	1.34219	3.59172	841203	1.06838	45810.5	1.36351	5.09858	1.2618e+06	1.06838	68715.7	1.37613	5.96909	1.68241e+06	1.06838	91621	1.38516	6.58188	2.10301e+06	1.06838	114526	1.3922	7.05444	2.52361e+06	1.06838	137431	1.39798	7.43878	3.36481e+06	1.06838	183242	1.40715	8.04199
2020-03-31	45	25	71808	4923	89333.1	1.06197	5970.05	1.28832	267999	1.06197	17910.2	1.32016	2.4118	446666	1.06197	29850.3	1.33523	3.51333	893331	1.06197	59700.5	1.35595	4.98815	1.34e+06	1.06197	89550.8	1.36823	5.84039	1.78666e+06	1.06197	119401	1.377	6.44043	2.23333e+06	1.06197	149251	1.38385	6.90322	2.67999e+06	1.06197	179102	1.38946	7.27965	3.57333e+06	1.06197	238802	1.39838	7.87051
2020-04-01	46	26	77981	6173	94455.3	1.05734	7267.72	1.28279	283366	1.05734	21803.2	1.3138	2.35999	472276	1.05734	36338.6	1.32847	3.43828	944553	1.05734	72677.2	1.34864	4.8824	1.41683e+06	1.05734	109016	1.36058	5.71713	1.88911e+06	1.05734	145354	1.36912	6.30493	2.36138e+06	1.05734	181693	1.37577	6.75834	2.83366e+06	1.05734	218032	1.38124	7.12717	3.77821e+06	1.05734	290709	1.3899	7.70618
2020-04-02	47	27	84794	6813	99500.3	1.05341	8624.13	1.27743	298501	1.05341	25872.4	1.30764	2.31037	497501	1.05341	43120.7	1.32193	3.36637	995003	1.05341	86241.3	1.34157	4.78105	1.4925e+06	1.05341	129362	1.35319	5.59896	1.99001e+06	1.05341	172483	1.3615	6.17501	2.48751e+06	1.05341	215603	1.36798	6.61941	2.98501e+06	1.05341	258724	1.3733	6.98095	3.98001e+06	1.05341	344965	1.38173	7.54857
2020-04-03	48	28	91159	6365	104278	1.04801	10979.8	1.27217	312833	1.04801	32939.4	1.30162	2.26278	521388	1.04801	54899.1	1.31555	3.29741	1.04278e+06	1.04801	109798	1.33469	4.68381	1.56416e+06	1.04801	164697	1.34601	5.48557	2.08555e+06	1.04801	219596	1.3541	6.05034	2.60694e+06	1.04801	274495	1.36041	6.48608	3.12833e+06	1.04801	329394	1.36559	6.84061	4.1711e+06	1.04801	439193	1.37379	7.39728
2020-04-04	49	29	96092	4933	108708	1.04249	14152.4	1.26701	326124	1.04249	42457.2	1.29574	2.21712	543539	1.04249	70761.9	1.30932	3.23121	1.08708e+06	1.04249	141524	1.32797	4.59045	1.63062e+06	1.04249	212286	1.33901	5.37669	2.17416e+06	1.04249	283048	1.34689	5.9306	2.7177e+06	1.04249	353810	1.35304	6.35801	3.26124e+06	1.04249	424572	1.35808	6.70579	4.34831e+06	1.04249	566095	1.36608	7.25193
2020-04-05	50	30	100123	4031	112902	1.03858	17007.5	1.26198	338706	1.03858	51022.4	1.29002	2.17326	564511	1.03858	85037.3	1.30327	3.16762	1.12902e+06	1.03858	170075	1.32146	4.50074	1.69353e+06	1.03858	255112	1.33222	5.27204	2.25804e+06	1.03858	340149	1.33991	5.81551	2.82255e+06	1.03858	425187	1.3459	6.2349	3.38706e+06	1.03858	510224	1.35082	6.57619	4.51609e+06	1.03858	680299	1.35861	7.11217
2020-04-06	51	31	103375	3252	116864	1.03509	20129.2	1.25709	350591	1.03509	60387.7	1.28446	2.13111	584319	1.03509	100646	1.29739	3.10649	1.16864e+06	1.03509	201292	1.31515	4.41447	1.75296e+06	1.03509	301938	1.32564	5.17139	2.33727e+06	1.03509	402585	1.33314	5.7048	2.92159e+06	1.03509	503231	1.33899	6.11647	3.50591e+06	1.03509	603877	1.34378	6.4515	4.67455e+06	1.03509	805169	1.35139	6.9777
2020-04-07	52	32	107663	4288	120678	1.03264	22719	1.25234	362033	1.03264	68157	1.27908	2.09055	603388	1.03264	113595	1.29171	3.04767	1.20678e+06	1.03264	227190	1.30904	4.33144	1.81016e+06	1.03264	340785	1.31929	5.07451	2.41355e+06	1.03264	454380	1.32661	5.59822	3.01694e+06	1.03264	567975	1.33232	6.00245	3.62033e+06	1.03264	681570	1.33699	6.33144	4.8271e+06	1.03264	908760	1.34441	6.84822
2020-04-08	53	33	113296	5633	124184	1.02906	27210.9	1.24771	372553	1.02906	81632.6	1.27385	2.05152	620921	1.02906	136054	1.28618	2.99103	1.24184e+06	1.02906	272109	1.30311	4.25148	1.86276e+06	1.02906	408163	1.31312	4.98119	2.48369e+06	1.02906	544217	1.32027	5.49555	3.10461e+06	1.02906	680272	1.32584	5.8926	3.72553e+06	1.02906	816326	1.33041	6.21578	4.96737e+06	1.02906	1.08843e+06	1.33765	6.72345
2020-04-09	54	34	118235	4939	127250	1.02468	34104.6	1.24317	381749	1.02468	102314	1.26872	2.01391	636248	1.02468	170523	1.28078	2.93646	1.2725e+06	1.02468	341046	1.29733	4.17441	1.90874e+06	1.02468	511569	1.3071	4.89124	2.54499e+06	1.02468	682093	1.31409	5.39658	3.18124e+06	1.02468	852616	1.31953	5.7867	3.81749e+06	1.02468	1.02314e+06	1.32399	6.10426	5.08998e+06	1.02468	1.36419e+06	1.33106	6.60315
2020-04-10	55	35	122171	3936	130030	1.02185	39604.6	1.23875	390090	1.02185	118814	1.26374	1.97766	650150	1.02185	198023	1.27553	2.88385	1300300	1.02185	396046	1.29171	4.10009	1950450	1.02185	594069	1.30127	4.80448	2600600	1.02185	792092	1.30809	5.30111	3250750	1.02185	990115	1.31341	5.68454	3900900	1.02185	1.18814e+06	1.31777	5.99667	5201200	1.02185	1.58418e+06	1.32468	6.48708
2020-04-11	56	36	125452	3281	132777	1.02112	41187	1.23448	398330	1.02112	123561	1.25894	1.94269	663883	1.02112	205935	1.27047	2.83309	1.32777e+06	1.02112	411870	1.2863	4.02837	1.99165e+06	1.02112	617804	1.29564	4.72074	2.65553e+06	1.02112	823739	1.30232	5.20895	3.31941e+06	1.02112	1.02967e+06	1.30752	5.58592	3.9833e+06	1.02112	1.23561e+06	1.31178	5.8928	5.31106e+06	1.02112	1.64748e+06	1.31854	6.37501
2020-04-12	57	37	127854	2402	135387	1.01966	44631.2	1.23035	406161	1.01966	133894	1.25429	1.90893	676934	1.01966	223156	1.26558	2.78408	1.35387e+06	1.01966	446312	1.28107	3.95912	2.0308e+06	1.01966	669468	1.29021	4.63987	2.70774e+06	1.01966	892623	1.29674	5.11995	3.38467e+06	1.01966	1.11578e+06	1.30183	5.49066	4.06161e+06	1.01966	1.33894e+06	1.306	5.79248	5.41547e+06	1.01966	1.78525e+06	1.3126	6.26675
2020-04-13	58	38	130072	2218	137942	1.01888	46632.1	1.22635	413827	1.01888	139896	1.2498	1.87633	689711	1.01888	233160	1.26086	2.73675	1.37942e+06	1.01888	466321	1.27602	3.8922	2.06913e+06	1.01888	699481	1.28497	4.56173	2.75885e+06	1.01888	932641	1.29136	5.03393	3.44856e+06	1.01888	1.1658e+06	1.29634	5.3986	4.13827e+06	1.01888	1.39896e+06	1.30042	5.69551	5.51769e+06	1.01888	1.86528e+06	1.30688	6.1621
2020-04-14	59	39	132210	2138	140370	1.0176	50149.2	1.22248	421110	1.0176	150448	1.24546	1.84483	701849	1.0176	250746	1.25629	2.69099	1.4037e+06	1.0176	501492	1.27113	3.82751	2.10555e+06	1.0176	752238	1.2799	4.48617	2.8074e+06	1.0176	1.00298e+06	1.28615	4.95076	3.50925e+06	1.0176	1.25373e+06	1.29103	5.30957	4.2111e+06	1.0176	1.50448e+06	1.29502	5.60173	5.61479e+06	1.0176	2.00597e+06	1.30135	6.06089
2020-04-15	60	40	134753	2543	142690	1.01653	53353.3	1.21873	428071	1.01653	160060	1.24125	1.81436	713451	1.01653	266767	1.25186	2.64674	1.4269e+06	1.01653	533533	1.26641	3.76494	2.14035e+06	1.01653	800300	1.27499	4.41308	2.85381e+06	1.01653	1.06707e+06	1.28112	4.87029	3.56726e+06	1.01653	1.33383e+06	1.2859	5.22343	4.28071e+06	1.01653	1.6006e+06	1.28981	5.51099	5.70761e+06	1.01653	2.13413e+06	1.29601	5.96295
2020-04-16	61	41	137698	2945	144961	1.01591	55333.5	1.2151	434883	1.01591	166001	1.23718	1.78488	724805	1.01591	276668	1.24758	2.60392	1449610	1.01591	553335	1.26184	3.70437	2174415	1.01591	830003	1.27025	4.34233	2899220	1.01591	1.10667e+06	1.27626	4.7924	3624025	1.01591	1.38334e+06	1.28094	5.14004	4348830	1.01591	1.66001e+06	1.28477	5.42314	5798440	1.01591	2.21334e+06	1.29084	5.86812
2020-04-17	62	42	141397	3699	147165	1.01521	57732.3	1.21158	441496	1.01521	173197	1.23324	1.75635	735827	1.01521	288662	1.24344	2.56246	1.47165e+06	1.01521	577323	1.25742	3.64573	2.20748e+06	1.01521	865985	1.26567	4.27381	2.94331e+06	1.01521	1.15465e+06	1.27156	4.71695	3.67914e+06	1.01521	1.44331e+06	1.27614	5.05927	4.41496e+06	1.01521	1.73197e+06	1.2799	5.33805	5.88662e+06	1.01521	2.30929e+06	1.28585	5.77626
2020-04-18	63	43	143724	2327	149109	1.0132	65253.5	1.20815	447326	1.0132	195760	1.2294	1.72871	745543	1.0132	326267	1.23941	2.52231	1.49109e+06	1.0132	652535	1.25312	3.58891	2.23663e+06	1.0132	978802	1.26121	4.20742	2.98217e+06	1.0132	1.30507e+06	1.26698	4.64385	3.72771e+06	1.0132	1.63134e+06	1.27148	4.981	4.47326e+06	1.0132	1.9576e+06	1.27516	5.25558	5.96434e+06	1.0132	2.61014e+06	1.281	5.68724
2020-04-19	64	44	145742	2018	150936	1.01225	69230.3	1.20481	452807	1.01225	207691	1.22567	1.70193	754678	1.01225	346151	1.23549	2.48339	1.50936e+06	1.01225	692303	1.24895	3.53384	2.26403e+06	1.01225	1.03845e+06	1.25688	4.14306	3.01871e+06	1.01225	1.38461e+06	1.26255	4.57297	3.77339e+06	1.01225	1.73076e+06	1.26696	4.90511	4.52807e+06	1.01225	2.07691e+06	1.27057	5.17563	6.03742e+06	1.01225	2.76921e+06	1.27629	5.60091
2020-04-20	65	45	147065	1323	152654	1.01138	73140.2	1.20157	457962	1.01138	219421	1.22205	1.67597	763269	1.01138	365701	1.23169	2.44566	1.52654e+06	1.01138	731402	1.2449	3.48043	2.28981e+06	1.01138	1.0971e+06	1.25269	4.08064	3.05308e+06	1.01138	1.4628e+06	1.25824	4.50423	3.81635e+06	1.01138	1.82851e+06	1.26257	4.8315	4.57962e+06	1.01138	2.19421e+06	1.26612	5.09807	6.10615e+06	1.01138	2.92561e+06	1.27173	5.51716
2020-04-21	66	46	148453	1388	154324	1.01094	75246.4	1.19843	462973	1.01094	225739	1.21855	1.65079	771621	1.01094	376232	1.22801	2.40905	1.54324e+06	1.01094	752464	1.24098	3.42861	2.31486e+06	1.01094	1.1287e+06	1.24863	4.02007	3.08649e+06	1.01094	1.50493e+06	1.25408	4.43752	3.85811e+06	1.01094	1.88116e+06	1.25833	4.76006	4.62973e+06	1.01094	2.25739e+06	1.26181	5.0228	6.17297e+06	1.01094	3.00986e+06	1.26732	5.43588
2020-04-22	67	47	150648	2195	155961	1.01061	76910.8	1.19538	467884	1.01061	230732	1.21515	1.62635	779806	1.01061	384554	1.22445	2.37352	1.55961e+06	1.01061	769108	1.23718	3.37831	2.33942e+06	1.01061	1.15366e+06	1.24469	3.96127	3.11923e+06	1.01061	1.53822e+06	1.25005	4.37276	3.89903e+06	1.01061	1.92277e+06	1.25422	4.69071	4.67884e+06	1.01061	2.30732e+06	1.25763	4.94972	6.23845e+06	1.01061	3.07643e+06	1.26305	5.35697
2020-04-23	68	48	153129	2481	157517	1.00998	80200.8	1.19243	472551	1.00998	240602	1.21185	1.60263	787586	1.00998	401004	1.22098	2.33903	1.57517e+06	1.00998	802008	1.23349	3.32947	2.36276e+06	1.00998	1.20301e+06	1.24087	3.90417	3.15034e+06	1.00998	1.60402e+06	1.24613	4.30986	3.93793e+06	1.00998	2.00502e+06	1.25023	4.62335	4.72551e+06	1.00998	2.40602e+06	1.25358	4.87873	6.30069e+06	1.00998	3.20803e+06	1.2589	5.2803
2020-04-24	69	49	154999	1870	158929	1.00896	85878.7	1.18954	476786	1.00896	257636	1.20863	1.57958	794643	1.00896	429393	1.21761	2.30553	1.58929e+06	1.00896	858787	1.22991	3.28201	2.38393e+06	1.00896	1.28818e+06	1.23716	3.84869	3.17857e+06	1.00896	1.71757e+06	1.24233	4.24874	3.97321e+06	1.00896	2.14697e+06	1.24635	4.5579	4.76786e+06	1.00896	2.57636e+06	1.24965	4.80975	6.35714e+06	1.00896	3.43515e+06	1.25487	5.20581
2020-04-25	70	50	156513	1514	160225	1.00816	90712.9	1.18673	480676	1.00816	272139	1.20551	1.55719	801127	1.00816	453565	1.21434	2.27297	1.60225e+06	1.00816	907129	1.22642	3.23589	2.40338e+06	1.00816	1.36069e+06	1.23354	3.79477	3.20451e+06	1.00816	1.81426e+06	1.23862	4.18933	4.00564e+06	1.00816	2.26782e+06	1.24258	4.49427	4.80676e+06	1.00816	2.72139e+06	1.24582	4.7427	6.40902e+06	1.00816	3.62852e+06	1.25095	5.13338
2020-04-26	71	51	157770	1257	161433	1.00754	94720.3	1.184	484299	1.00754	284161	1.20246	1.53543	807166	1.00754	473602	1.21115	2.24131	1.61433e+06	1.00754	947203	1.22303	3.19105	2.4215e+06	1.00754	1.42081e+06	1.23003	3.74233	3.22866e+06	1.00754	1.89441e+06	1.23503	4.13157	4.03583e+06	1.00754	2.36801e+06	1.23891	4.43239	4.84299e+06	1.00754	2.84161e+06	1.2421	4.67749	6.45733e+06	1.00754	3.78881e+06	1.24714	5.06294
2020-04-27	72	52	158758	988	162561	1.00699	98478.2	1.18134	487683	1.00699	295434	1.1995	1.51427	812804	1.00699	492391	1.20805	2.21053	1.62561e+06	1.00699	984782	1.21973	3.14744	2.43841e+06	1.00699	1.47717e+06	1.22662	3.69133	3.25122e+06	1.00699	1.96956e+06	1.23153	4.07537	4.06402e+06	1.00699	2.46195e+06	1.23535	4.3722	4.87683e+06	1.00699	2.95434e+06	1.23849	4.61405	6.50243e+06	1.00699	3.93913e+06	1.24344	4.99441
2020-04-28	73	53	159912	1154	163617	1.0065	101975	1.17875	490851	1.0065	305924	1.19663	1.49368	818086	1.0065	509874	1.20503	2.18058	1.63617e+06	1.0065	1.01975e+06	1.21652	3.105	2.45426e+06	1.0065	1.52962e+06	1.2233	3.64169	3.27234e+06	1.0065	2.0395e+06	1.22813	4.02068	4.09043e+06	1.0065	2.54937e+06	1.23189	4.31362	4.90851e+06	1.0065	3.05924e+06	1.23497	4.5523	6.54469e+06	1.0065	4.07899e+06	1.23985	4.92771
2020-04-29	74	54	161539	1627	164631	1.00619	104241	1.17623	493892	1.00619	312723	1.19383	1.47365	823154	1.00619	521205	1.2021	2.15144	1.64631e+06	1.00619	1.04241e+06	1.21341	3.06369	2.46946e+06	1.00619	1.56362e+06	1.22007	3.59338	3.29261e+06	1.00619	2.08482e+06	1.22483	3.96744	4.11577e+06	1.00619	2.60603e+06	1.22853	4.25658	4.93892e+06	1.00619	3.12723e+06	1.23156	4.49219	6.58523e+06	1.00619	4.16964e+06	1.23635	4.86276
2020-04-30	75	55	163009	1470	165577	1.00575	107731	1.17378	496731	1.00575	323194	1.1911	1.45414	827884	1.00575	538656	1.19924	2.12306	1.65577e+06	1.00575	1.07731e+06	1.21038	3.02346	2.48365e+06	1.00575	1.61597e+06	1.21694	3.54632	3.31154e+06	1.00575	2.15463e+06	1.22161	3.91559	4.13942e+06	1.00575	2.69328e+06	1.22525	4.20104	4.96731e+06	1.00575	3.23194e+06	1.22824	4.43364	6.62307e+06	1.00575	4.30925e+06	1.23296	4.79951
2020-05-01	76	56	164077	1068	166494	1.00554	109408	1.17139	499482	1.00554	328225	1.18845	1.43514	832471	1.00554	547041	1.19646	2.09542	1.66494e+06	1.00554	1.09408e+06	1.20743	2.98428	2.49741e+06	1.00554	1.64112e+06	1.21388	3.50049	3.32988e+06	1.00554	2.18817e+06	1.21849	3.86508	4.16235e+06	1.00554	2.73521e+06	1.22207	4.14692	4.99482e+06	1.00554	3.28225e+06	1.22501	4.3766	6.65977e+06	1.00554	4.37633e+06	1.22965	4.73788
2020-05-02	77	57	164967	890	167424	1.00559	109023	1.16907	502273	1.00559	327068	1.18587	1.41664	837121	1.00559	545114	1.19377	2.06849	1.67424e+06	1.00559	1.09023e+06	1.20456	2.9461	2.51136e+06	1.00559	1.63534e+06	1.21092	3.45582	3.34849e+06	1.00559	2.18046e+06	1.21545	3.81585	4.18561e+06	1.00559	2.72557e+06	1.21898	4.09419	5.02273e+06	1.00559	3.27068e+06	1.22187	4.321	6.69697e+06	1.00559	4.36091e+06	1.22644	4.67781
2020-05-03	78	58	165664	697	168332	1.00542	110387	1.16682	504997	1.00542	331162	1.18337	1.3986	841662	1.00542	551937	1.19114	2.04224	1.68332e+06	1.00542	1.10387e+06	1.20177	2.90889	2.52499e+06	1.00542	1.65581e+06	1.20804	3.41228	3.36665e+06	1.00542	2.20775e+06	1.2125	3.76786	4.20831e+06	1.00542	2.75969e+06	1.21597	4.04277	5.04997e+06	1.00542	3.31162e+06	1.21882	4.26681	6.7333e+06	1.00542	4.4155e+06	1.22332	4.61924
2020-05-04	79	59	166152	488	169220	1.00527	111678	1.16462	507661	1.00527	335033	1.18093	1.38102	846101	1.00527	558388	1.18859	2.01665	1.6922e+06	1.00527	1.11678e+06	1.19906	2.8726	2.5383e+06	1.00527	1.67516e+06	1.20523	3.36982	3.38441e+06	1.00527	2.23355e+06	1.20963	3.72107	4.23051e+06	1.00527	2.79194e+06	1.21305	3.99263	5.07661e+06	1.00527	3.35033e+06	1.21585	4.21395	6.76881e+06	1.00527	4.46711e+06	1.22029	4.56213
2020-05-05	80	60	167007	855	170138	1.00542	110380	1.16248	510414	1.00542	331139	1.17855	1.36388	850690	1.00542	551899	1.1861	1.9917	1701380	1.00542	1.1038e+06	1.19642	2.8372	2552070	1.00542	1.6557e+06	1.2025	3.32841	3402760	1.00542	2.20759e+06	1.20683	3.67542	4253450	1.00542	2.75949e+06	1.21021	3.94372	5104140	1.00542	3.31139e+06	1.21297	4.16239	6805520	1.00542	4.41519e+06	1.21734	4.5064
2020-05-06	81	61	168162	1155	171019	1.00518	112576	1.16039	513056	1.00518	337728	1.17624	1.34716	855093	1.00518	562879	1.18368	1.96735	1.71019e+06	1.00518	1.12576e+06	1.19385	2.80267	2.56528e+06	1.00518	1.68864e+06	1.19984	3.288	3.42037e+06	1.00518	2.25152e+06	1.20411	3.63088	4.27546e+06	1.00518	2.8144e+06	1.20744	3.896	5.13056e+06	1.00518	3.37728e+06	1.21016	4.11207	6.84074e+06	1.00518	4.50303e+06	1.21446	4.45203
2020-05-07	82	62	169430	1268	171867	1.00496	114563	1.15836	515600	1.00496	343689	1.17398	1.33084	859333	1.00496	572815	1.18132	1.94359	1.71867e+06	1.00496	1.14563e+06	1.19135	2.76897	2.578e+06	1.00496	1.71844e+06	1.19725	3.24856	3.43733e+06	1.00496	2.29126e+06	1.20146	3.5874	4.29666e+06	1.00496	2.86407e+06	1.20474	3.84941	5.156e+06	1.00496	3.43689e+06	1.20742	4.06296	6.87466e+06	1.00496	4.58252e+06	1.21166	4.39895
2020-05-08	83	63	170588	1158	172659	1.00461	117877	1.15637	517976	1.00461	353632	1.17178	1.31491	863294	1.00461	589386	1.17902	1.9204	1.72659e+06	1.00461	1.17877e+06	1.1889	2.73607	2.58988e+06	1.00461	1.76816e+06	1.19473	3.21006	3.45317e+06	1.00461	2.35755e+06	1.19887	3.54496	4.31647e+06	1.00461	2.94693e+06	1.2021	3.80393	5.17976e+06	1.00461	3.53632e+06	1.20475	4.015	6.90635e+06	1.00461	4.71509e+06	1.20893	4.34712
2020-05-09	84	64	171324	736	173389	1.00423	121640	1.15443	520167	1.00423	364920	1.16963	1.29936	866944	1.00423	608199	1.17677	1.89776	1.73389e+06	1.00423	1.2164e+06	1.18652	2.70394	2.60083e+06	1.00423	1.8246e+06	1.19226	3.17246	3.46778e+06	1.00423	2.4328e+06	1.19635	3.5035	4.33472e+06	1.00423	3.041e+06	1.19953	3.7595	5.20167e+06	1.00423	3.6492e+06	1.20214	3.96817	6.93555e+06	1.00423	4.86559e+06	1.20626	4.29649
2020-05-10	85	65	171879	555	174092	1.00405	123436	1.15254	522275	1.00405	370307	1.16753	1.28417	870459	1.00405	617178	1.17457	1.87564	1.74092e+06	1.00405	1.23436e+06	1.18419	2.67256	2.61138e+06	1.00405	1.85153e+06	1.18985	3.13573	3.48183e+06	1.00405	2.46871e+06	1.19388	3.46301	4.35229e+06	1.00405	3.08589e+06	1.19702	3.71611	5.22275e+06	1.00405	3.70307e+06	1.19959	3.92241	6.96367e+06	1.00405	4.93742e+06	1.20366	4.24703
2020-05-11	86	66	172576	697	174773	1.00392	124884	1.15069	524320	1.00392	374652	1.16549	1.26933	873867	1.00392	624421	1.17243	1.85404	1.74773e+06	1.00392	1.24884e+06	1.18192	2.6419	2.6216e+06	1.00392	1.87326e+06	1.1875	3.09983	3.49547e+06	1.00392	2.49768e+06	1.19148	3.42344	4.36934e+06	1.00392	3.1221e+06	1.19458	3.6737	5.2432e+06	1.00392	3.74652e+06	1.19711	3.8777	6.99094e+06	1.00392	4.99537e+06	1.20112	4.1987
2020-05-12	87	67	173171	595	175447	1.00385	125565	1.14889	526340	1.00385	376696	1.16349	1.25483	877234	1.00385	627827	1.17034	1.83292	1.75447e+06	1.00385	1.25565e+06	1.1797	2.61193	2.6317e+06	1.00385	1.88348e+06	1.18521	3.06476	3.50893e+06	1.00385	2.51131e+06	1.18914	3.38476	4.38617e+06	1.00385	3.13913e+06	1.19219	3.63225	5.2634e+06	1.00385	3.76696e+06	1.19469	3.83399	7.01787e+06	1.00385	5.02261e+06	1.19865	4.15146
2020-05-13	88	68	174098	927	176112	1.00379	126233	1.14713	528336	1.00379	378699	1.16154	1.24066	880559	1.00379	631165	1.1683	1.81228	1.76112e+06	1.00379	1.26233e+06	1.17754	2.58264	2.64168e+06	1.00379	1.8935e+06	1.18298	3.03046	3.52224e+06	1.00379	2.52466e+06	1.18685	3.34695	4.4028e+06	1.00379	3.15583e+06	1.18986	3.59172	5.28336e+06	1.00379	3.78699e+06	1.19233	3.79126	7.04447e+06	1.00379	5.04932e+06	1.19623	4.10526
2020-05-14	89	69	174975	877	176745	1.0036	128412	1.1454	530235	1.0036	385237	1.15963	1.22681	883726	1.0036	642061	1.16631	1.7921	1.76745e+06	1.0036	1.28412e+06	1.17542	2.55399	2.65118e+06	1.0036	1.92618e+06	1.18079	2.99693	3.5349e+06	1.0036	2.56824e+06	1.18462	3.30997	4.41863e+06	1.0036	3.2103e+06	1.18759	3.55209	5.30235e+06	1.0036	3.85237e+06	1.19002	3.74947	7.06981e+06	1.0036	5.13649e+06	1.19388	4.06009
2020-05-15	90	70	175699	724	177323	1.00327	132176	1.14372	531969	1.00327	396527	1.15777	1.21326	886616	1.00327	660878	1.16436	1.77237	1.77323e+06	1.00327	1.32176e+06	1.17336	2.52598	2.65985e+06	1.00327	1.98264e+06	1.17866	2.96413	3.54646e+06	1.00327	2.64351e+06	1.18243	3.2738	4.43308e+06	1.00327	3.30439e+06	1.18537	3.51333	5.31969e+06	1.00327	3.96527e+06	1.18777	3.70859	7.09293e+06	1.00327	5.28703e+06	1.19157	4.01589
2020-05-16	91	71	176244	545	177897	1.00323	132608	1.14207	533690	1.00323	397825	1.15595	1.20001	889483	1.00323	663042	1.16245	1.75306	1.77897e+06	1.00323	1.32608e+06	1.17134	2.49857	2.66845e+06	1.00323	1.98913e+06	1.17657	2.93204	3.55793e+06	1.00323	2.65217e+06	1.1803	3.23842	4.44741e+06	1.00323	3.31521e+06	1.18319	3.4754	5.3369e+06	1.00323	3.97825e+06	1.18557	3.66859	7.11586e+06	1.00323	5.30434e+06	1.18932	3.97265
2020-05-17	92	72	176651	407	178431	1.003	135390	1.14046	535293	1.003	406171	1.15416	1.18704	892156	1.003	676951	1.16059	1.73418	1.78431e+06	1.003	1.3539e+06	1.16937	2.47175	2.67647e+06	1.003	2.03085e+06	1.17453	2.90063	3.56862e+06	1.003	2.7078e+06	1.17821	3.20379	4.46078e+06	1.003	3.38476e+06	1.18107	3.43828	5.35293e+06	1.003	4.06171e+06	1.18341	3.62945	7.13725e+06	1.003	5.41561e+06	1.18712	3.93033
2020-05-18	93	73	177289	638	178956	1.00294	136150	1.13889	536869	1.00294	408451	1.15242	1.17435	894782	1.00294	680752	1.15877	1.71569	1.78956e+06	1.00294	1.3615e+06	1.16744	2.4455	2.68435e+06	1.00294	2.04226e+06	1.17254	2.8699	3.57913e+06	1.00294	2.72301e+06	1.17617	3.16989	4.47391e+06	1.00294	3.40376e+06	1.179	3.40194	5.36869e+06	1.00294	4.08451e+06	1.18131	3.59113	7.15826e+06	1.00294	5.44602e+06	1.18497	3.8889
2020-05-19	94	74	177827	538	179456	1.00279	138057	1.13735	538369	1.00279	414170	1.15072	1.16193	897282	1.00279	690284	1.15699	1.69759	1.79456e+06	1.00279	1.38057e+06	1.16555	2.4198	2.69185e+06	1.00279	2.07085e+06	1.17059	2.8398	3.58913e+06	1.00279	2.76114e+06	1.17418	3.1367	4.48641e+06	1.00279	3.45142e+06	1.17697	3.36637	5.38369e+06	1.00279	4.1417e+06	1.17925	3.55362	7.17826e+06	1.00279	5.52227e+06	1.18287	3.84834
2020-05-20	95	75	178531	704	179951	1.00276	138560	1.13584	539853	1.00276	415681	1.14905	1.14977	899754	1.00276	692801	1.15525	1.67988	1.79951e+06	1.00276	1.3856e+06	1.16371	2.39464	2.69926e+06	1.00276	2.0784e+06	1.16868	2.81033	3.59902e+06	1.00276	2.7712e+06	1.17223	3.1042	4.49877e+06	1.00276	3.464e+06	1.17499	3.33153	5.39853e+06	1.00276	4.15681e+06	1.17724	3.51688	7.19803e+06	1.00276	5.54241e+06	1.18081	3.80861
2020-05-21	96	76	179021	490	180431	1.00267	139675	1.13437	541294	1.00267	419025	1.14742	1.13786	902157	1.00267	698375	1.15354	1.66252	1.80431e+06	1.00267	1.39675e+06	1.1619	2.36999	2.70647e+06	1.00267	2.09512e+06	1.16682	2.78147	3.60863e+06	1.00267	2.7935e+06	1.17032	3.07237	4.51079e+06	1.00267	3.49187e+06	1.17305	3.29741	5.41294e+06	1.00267	4.19025e+06	1.17528	3.48089	7.21726e+06	1.00267	5.587e+06	1.1788	3.76969
2020-05-22	97	77	179713	692	180922	1.00272	139062	1.13292	542765	1.00272	417186	1.14583	1.1262	904608	1.00272	695310	1.15188	1.64553	1.80922e+06	1.00272	1.39062e+06	1.16014	2.34585	2.71382e+06	1.00272	2.08593e+06	1.165	2.75319	3.61843e+06	1.00272	2.78124e+06	1.16846	3.04118	4.52304e+06	1.00272	3.47655e+06	1.17115	3.26397	5.42765e+06	1.00272	4.17186e+06	1.17335	3.44563	7.23686e+06	1.00272	5.56248e+06	1.17684	3.73156
2020-05-23	98	78	179986	273	181394	1.00261	140496	1.13151	544182	1.00261	421489	1.14427	1.11477	906969	1.00261	702481	1.15025	1.62887	1.81394e+06	1.00261	1.40496e+06	1.15841	2.32219	2.72091e+06	1.00261	2.10744e+06	1.16322	2.72549	3.62788e+06	1.00261	2.80992e+06	1.16664	3.01062	4.53485e+06	1.00261	3.51241e+06	1.1693	3.23121	5.44182e+06	1.00261	4.21489e+06	1.17147	3.41107	7.25575e+06	1.00261	5.61985e+06	1.17492	3.6942
2020-05-24	99	79	180328	342	181866	1.00261	140568	1.13013	545599	1.00261	421704	1.14274	1.10357	909332	1.00261	702840	1.14865	1.61255	1.81866e+06	1.00261	1.40568e+06	1.15672	2.299	2.728e+06	1.00261	2.10852e+06	1.16147	2.69833	3.63733e+06	1.00261	2.81136e+06	1.16485	2.98067	4.54666e+06	1.00261	3.5142e+06	1.16748	3.1991	5.45599e+06	1.00261	4.21704e+06	1.16963	3.37721	7.27466e+06	1.00261	5.62272e+06	1.17304	3.65757
2020-05-25	100	80	180789	461	182319	1.00249	142220	1.12878	546956	1.00249	426659	1.14125	1.0926	911594	1.00249	711099	1.14709	1.59656	1.82319e+06	1.00249	1.4222e+06	1.15507	2.27628	2.73478e+06	1.00249	2.1333e+06	1.15976	2.67171	3.64637e+06	1.00249	2.8444e+06	1.1631	2.9513	4.55797e+06	1.00249	3.5555e+06	1.1657	3.16762	5.46956e+06	1.00249	4.26659e+06	1.16783	3.34401	7.29275e+06	1.00249	5.68879e+06	1.17119	3.62167
2020-05-26	101	81	181288	499	182744	1.00233	144437	1.12745	548232	1.00233	433310	1.13978	1.08184	913719	1.00233	722183	1.14556	1.58087	1.82744e+06	1.00233	1.44437e+06	1.15345	2.254	2.74116e+06	1.00233	2.16655e+06	1.15809	2.64561	3.65488e+06	1.00233	2.88873e+06	1.16139	2.92252	4.5686e+06	1.00233	3.61092e+06	1.16396	3.13676	5.48232e+06	1.00233	4.3331e+06	1.16606	3.31145	7.30975e+06	1.00233	5.77747e+06	1.16939	3.58646
2020-05-27	102	82	181895	607	183144	1.00219	146499	1.12615	549433	1.00219	439496	1.13834	1.07129	915721	1.00219	732493	1.14406	1.5655	1.83144e+06	1.00219	1.46499e+06	1.15186	2.23215	2.74716e+06	1.00219	2.19748e+06	1.15645	2.62002	3.66289e+06	1.00219	2.92997e+06	1.15971	2.89428	4.57861e+06	1.00219	3.66247e+06	1.16225	3.10649	5.49433e+06	1.00219	4.39496e+06	1.16433	3.27953	7.32577e+06	1.00219	5.85995e+06	1.16762	3.55193
2020-05-28	103	83	182452	557	183506	1.00197	149782	1.12487	550517	1.00197	449345	1.13694	1.06095	917529	1.00197	748909	1.14259	1.55042	1.83506e+06	1.00197	1.49782e+06	1.1503	2.21072	2.75259e+06	1.00197	2.24673e+06	1.15484	2.59491	3.67011e+06	1.00197	2.99564e+06	1.15807	2.86659	4.58764e+06	1.00197	3.74454e+06	1.16058	3.07679	5.50517e+06	1.00197	4.49345e+06	1.16264	3.24821	7.34023e+06	1.00197	5.99127e+06	1.16589	3.51806
2020-05-29	104	84	183019	567	183859	1.00192	150551	1.12362	551576	1.00192	451652	1.13555	1.0508	919294	1.00192	752754	1.14115	1.53562	1.83859e+06	1.00192	1.50551e+06	1.14878	2.18969	2.75788e+06	1.00192	2.25826e+06	1.15326	2.57029	3.67717e+06	1.00192	3.01102e+06	1.15646	2.83942	4.59647e+06	1.00192	3.76377e+06	1.15894	3.04767	5.51576e+06	1.00192	4.51652e+06	1.16098	3.21748	7.35435e+06	1.00192	6.02203e+06	1.16419	3.48483
2020-05-30	105	85	183294	275	184201	1.00186	151535	1.12239	552603	1.00186	454604	1.1342	1.04084	921004	1.00186	757673	1.13973	1.52111	1.84201e+06	1.00186	1.51535e+06	1.14728	2.16907	2.76301e+06	1.00186	2.27302e+06	1.15172	2.54612	3.68402e+06	1.00186	3.03069e+06	1.15488	2.81276	4.60502e+06	1.00186	3.78836e+06	1.15734	3.01908	5.52603e+06	1.00186	4.54604e+06	1.15935	3.18733	7.36803e+06	1.00186	6.06138e+06	1.16253	3.45222
2020-05-31	106	86	183494	200	184544	1.00186	151503	1.12119	553632	1.00186	454510	1.13287	1.03107	922720	1.00186	757516	1.13835	1.50687	1845440	1.00186	1.51503e+06	1.14581	2.14883	2768160	1.00186	2.27255e+06	1.15021	2.52241	3690880	1.00186	3.03006e+06	1.15333	2.7866	4613600	1.00186	3.78758e+06	1.15576	2.99103	5536320	1.00186	4.5451e+06	1.15775	3.15774	7381760	1.00186	6.06013e+06	1.1609	3.42022
2020-06-01	107	87	183765	271	184883	1.00184	151894	1.12001	554650	1.00184	455683	1.13157	1.02149	924416	1.00184	759472	1.13699	1.49289	1.84883e+06	1.00184	1.51894e+06	1.14438	2.12896	2.77325e+06	1.00184	2.27841e+06	1.14872	2.49913	3.69767e+06	1.00184	3.03789e+06	1.15181	2.76092	4.62208e+06	1.00184	3.79736e+06	1.15422	2.9635	5.5465e+06	1.00184	4.55683e+06	1.15619	3.1287	7.39533e+06	1.00184	6.07577e+06	1.1593	3.3888
2020-06-02	108	88	184091	326	185232	1.00189	151136	1.11886	555696	1.00189	453409	1.1303	1.01208	926159	1.00189	755681	1.13566	1.47917	1.85232e+06	1.00189	1.51136e+06	1.14297	2.10946	2.77848e+06	1.00189	2.26704e+06	1.14727	2.47628	3.70464e+06	1.00189	3.02272e+06	1.15033	2.73571	4.6308e+06	1.00189	3.7784e+06	1.15271	2.93646	5.55696e+06	1.00189	4.53409e+06	1.15465	3.10018	7.40927e+06	1.00189	6.04545e+06	1.15773	3.35796
2020-06-03	109	89	184425	334	185578	1.00187	151383	1.11773	556735	1.00187	454148	1.12905	1.00284	927891	1.00187	756913	1.13435	1.4657	1.85578e+06	1.00187	1.51383e+06	1.14159	2.09031	2.78367e+06	1.00187	2.27074e+06	1.14584	2.45384	3.71157e+06	1.00187	3.02765e+06	1.14887	2.71095	4.63946e+06	1.00187	3.78457e+06	1.15123	2.90992	5.56735e+06	1.00187	4.54148e+06	1.15315	3.07218	7.42313e+06	1.00187	6.05531e+06	1.1562	3.32767
2020-06-04	110	90	184923	498	185876	1.00161	155815	1.11661	557628	1.00161	467445	1.12782	0.993768	929381	1.00161	779075	1.13307	1.45247	1.85876e+06	1.00161	1.55815e+06	1.14023	2.0715	2.78814e+06	1.00161	2.33723e+06	1.14444	2.43181	3.71752e+06	1.00161	3.1163e+06	1.14744	2.68664	4.6469e+06	1.00161	3.89538e+06	1.14977	2.88385	5.57628e+06	1.00161	4.67445e+06	1.15168	3.04468	7.43505e+06	1.00161	6.2326e+06	1.15469	3.29792
2020-06-05	111	91	185414	491	186144	1.00144	158687	1.11552	558431	1.00144	476060	1.12661	0.984859	930718	1.00144	793434	1.13181	1.43948	1.86144e+06	1.00144	1.58687e+06	1.1389	2.05303	2.79215e+06	1.00144	2.3803e+06	1.14307	2.41017	3.72287e+06	1.00144	3.17374e+06	1.14603	2.66276	4.65359e+06	1.00144	3.96717e+06	1.14834	2.85824	5.58431e+06	1.00144	4.7606e+06	1.15023	3.01767	7.44574e+06	1.00144	6.34747e+06	1.15321	3.2687
2020-06-06	112	92	185696	282	186406	1.00141	159196	1.11444	559218	1.00141	477589	1.12543	0.976109	932030	1.00141	795982	1.13057	1.42672	1864060	1.00141	1.59196e+06	1.13759	2.03489	2796090	1.00141	2.38795e+06	1.14172	2.3889	3728120	1.00141	3.18393e+06	1.14465	2.63931	4660150	1.00141	3.97991e+06	1.14694	2.83309	5592180	1.00141	4.77589e+06	1.1488	2.99114	7456240	1.00141	6.36786e+06	1.15176	3.23999
2020-06-07	113	93	185869	173	186653	1.00132	160740	1.11339	559958	1.00132	482221	1.12426	0.967512	933264	1.00132	803701	1.12936	1.41419	1.86653e+06	1.00132	1.6074e+06	1.13631	2.01707	2.79979e+06	1.00132	2.4111e+06	1.14039	2.36802	3.73305e+06	1.00132	3.2148e+06	1.1433	2.61626	4.66632e+06	1.00132	4.01851e+06	1.14556	2.80837	5.59958e+06	1.00132	4.82221e+06	1.14741	2.96506	7.46611e+06	1.00132	6.42961e+06	1.15033	3.21179
2020-06-08	114		186205	336	186910	1.00138	159734	1.11235	560730	1.00138	479202	1.12312	0.959066	934551	1.00138	798669	1.12817	1.40187	1.8691e+06	1.00138	1.59734e+06	1.13505	1.99955	2.80365e+06	1.00138	2.39601e+06	1.13909	2.34749	3.7382e+06	1.00138	3.19468e+06	1.14197	2.59361	4.67275e+06	1.00138	3.99335e+06	1.14421	2.78408	5.6073e+06	1.00138	4.79202e+06	1.14604	2.93944	7.47641e+06	1.00138	6.38936e+06	1.14894	3.18407
2020-06-09	115		186516	311	187173	1.00141	159255	1.11134	561519	1.00141	477765	1.122	0.950766	935864	1.00141	796275	1.127	1.38976	1.87173e+06	1.00141	1.59255e+06	1.13381	1.98234	2.80759e+06	1.00141	2.38882e+06	1.13782	2.32732	3.74346e+06	1.00141	3.1851e+06	1.14067	2.57135	4.67932e+06	1.00141	3.98137e+06	1.14288	2.76021	5.61519e+06	1.00141	4.77765e+06	1.1447	2.91426	7.48691e+06	1.00141	6.3702e+06	1.14756	3.15682
2020-06-10	116		186510		187439	1.00142	158914	1.11034	562318	1.00142	476743	1.12091	0.942609	937197	1.00142	794572	1.12585	1.37787	1.87439e+06	1.00142	1.58914e+06	1.1326	1.96542	2.81159e+06	1.00142	2.38372e+06	1.13657	2.30749	3.74879e+06	1.00142	3.17829e+06	1.13939	2.54947	4.68599e+06	1.00142	3.97286e+06	1.14158	2.73675	5.62318e+06	1.00142	4.76743e+06	1.14338	2.8895	7.49758e+06	1.00142	6.35658e+06	1.14622	3.13004
2020-06-11	117		186795	285	187867	1.00228	143891	1.10937	563601	1.00228	431674	1.11983	0.93459	939336	1.00228	719457	1.12473	1.36617	1.87867e+06	1.00228	1.43891e+06	1.13142	1.94878	2.81801e+06	1.00228	2.15837e+06	1.13534	2.28799	3.75734e+06	1.00228	2.87783e+06	1.13814	2.52795	4.69668e+06	1.00228	3.59729e+06	1.14031	2.71368	5.63601e+06	1.00228	4.31674e+06	1.14209	2.86516	7.51469e+06	1.00228	5.75566e+06	1.1449	3.1037
2020-06-12	118		187251	456	188343	1.00253	139736	1.10842	565029	1.00253	419208	1.11878	0.926707	941715	1.00253	698680	1.12364	1.35467	1883430	1.00253	1.39736e+06	1.13026	1.93243	2825145	1.00253	2.09604e+06	1.13415	2.26882	3766860	1.00253	2.79472e+06	1.13692	2.5068	4708575	1.00253	3.4934e+06	1.13907	2.69099	5650290	1.00253	4.19208e+06	1.14083	2.84123	7533720	1.00253	5.58944e+06	1.14361	3.07781
2020-06-13	119		187423	172	188830	1.00259	138871	1.10748	566490	1.00259	416613	1.11775	0.918955	944150	1.00259	694355	1.12256	1.34336	1888300	1.00259	1.38871e+06	1.12912	1.91635	2832450	1.00259	2.08306e+06	1.13297	2.24997	3776600	1.00259	2.77742e+06	1.13572	2.486	4720750	1.00259	3.47177e+06	1.13785	2.66868	5664900	1.00259	4.16613e+06	1.13959	2.81769	7553200	1.00259	5.55484e+06	1.14235	3.05234
2020-06-14	120		187671	248	189372	1.00287	134271	1.10657	568116	1.00287	402813	1.11674	0.911332	946859	1.00287	671355	1.12151	1.33224	1.89372e+06	1.00287	1.34271e+06	1.128	1.90053	2.84058e+06	1.00287	2.01406e+06	1.13182	2.23144	3.78744e+06	1.00287	2.68542e+06	1.13454	2.46554	4.7343e+06	1.00287	3.35677e+06	1.13665	2.64674	5.68116e+06	1.00287	4.02813e+06	1.13838	2.79454	7.57487e+06	1.00287	5.37084e+06	1.14111	3.0273
2020-06-15	121		188044	373	189930	1.00295	133063	1.10567	569789	1.00295	399189	1.11575	0.903835	949648	1.00295	665315	1.12047	1.32131	1.8993e+06	1.00295	1.33063e+06	1.12691	1.88497	2.84894e+06	1.00295	1.99595e+06	1.13069	2.2132	3.79859e+06	1.00295	2.66126e+06	1.13338	2.44541	4.74824e+06	1.00295	3.32658e+06	1.13548	2.62516	5.69789e+06	1.00295	3.99189e+06	1.13719	2.77177	7.59718e+06	1.00295	5.32252e+06	1.1399	3.00266
2020-06-16	122		188382	338	190512	1.00307	131151	1.10479	571535	1.00307	393453	1.11478	0.89646	952559	1.00307	655755	1.11946	1.31055	1.90512e+06	1.00307	1.31151e+06	1.12584	1.86967	2.85768e+06	1.00307	1.96727e+06	1.12958	2.19526	3.81023e+06	1.00307	2.62302e+06	1.13225	2.42562	4.76279e+06	1.00307	3.27878e+06	1.13432	2.60392	5.71535e+06	1.00307	3.93453e+06	1.13602	2.74936	7.62047e+06	1.00307	5.24604e+06	1.1387	2.97842
2020-06-17	123		189504	1122	191140	1.0033	127513	1.10392	573419	1.0033	382538	1.11382	0.889204	955699	1.0033	637564	1.11846	1.29996	1.9114e+06	1.0033	1.27513e+06	1.12478	1.85461	2.8671e+06	1.0033	1.91269e+06	1.12849	2.17761	3.82279e+06	1.0033	2.55025e+06	1.13114	2.40613	4.77849e+06	1.0033	3.18782e+06	1.13319	2.58303	5.73419e+06	1.0033	3.82538e+06	1.13487	2.72732	7.64559e+06	1.0033	5.10051e+06	1.13753	2.95456
2020-06-18	124		190126	622	191675	1.0028	135470	1.10307	575026	1.0028	406410	1.11288	0.882064	958377	1.0028	677350	1.11748	1.28955	1.91675e+06	1.0028	1.3547e+06	1.12374	1.83979	2.87513e+06	1.0028	2.03205e+06	1.12742	2.16024	3.83351e+06	1.0028	2.7094e+06	1.13004	2.38696	4.79189e+06	1.0028	3.38675e+06	1.13207	2.56246	5.75026e+06	1.0028	4.0641e+06	1.13374	2.70563	7.66702e+06	1.0028	5.4188e+06	1.13637	2.93109
2020-06-19	125		190660	534	192198	1.00273	136743	1.10222	576594	1.00273	410230	1.11195	0.875039	960991	1.00273	683717	1.11651	1.2793	1.92198e+06	1.00273	1.36743e+06	1.12272	1.82521	2.88297e+06	1.00273	2.05115e+06	1.12636	2.14314	3.84396e+06	1.00273	2.73487e+06	1.12896	2.3681	4.80495e+06	1.00273	3.41858e+06	1.13098	2.54223	5.76594e+06	1.00273	4.1023e+06	1.13263	2.68427	7.68793e+06	1.00273	5.46973e+06	1.13524	2.90798
2020-06-20	126		191216	556	192732	1.00278	135859	1.1014	578197	1.00278	407577	1.11104	0.868124	963661	1.00278	679295	1.11556	1.26921	1.92732e+06	1.00278	1.35859e+06	1.12171	1.81085	2.89098e+06	1.00278	2.03789e+06	1.12533	2.12631	3.85465e+06	1.00278	2.71718e+06	1.1279	2.34952	4.81831e+06	1.00278	3.39648e+06	1.1299	2.52231	5.78197e+06	1.00278	4.07577e+06	1.13153	2.66326	7.70929e+06	1.00278	5.43436e+06	1.13412	2.88524
2020-06-21	127		191575	359	193228	1.00257	139402	1.10058	579685	1.00257	418206	1.11014	0.861318	966142	1.00257	697010	1.11462	1.25928	1.93228e+06	1.00257	1.39402e+06	1.12072	1.79672	2.89843e+06	1.00257	2.09103e+06	1.1243	2.10975	3.86457e+06	1.00257	2.78804e+06	1.12685	2.33124	4.83071e+06	1.00257	3.48505e+06	1.12883	2.5027	5.79685e+06	1.00257	4.18206e+06	1.13046	2.64256	7.72914e+06	1.00257	5.57608e+06	1.13302	2.86285
2020-06-22	128		192119	544	193698	1.00243	141944	1.09978	581095	1.00243	425832	1.10926	0.854618	968491	1.00243	709720	1.1137	1.2495	1.93698e+06	1.00243	1.41944e+06	1.11974	1.78281	2.90547e+06	1.00243	2.12916e+06	1.1233	2.09344	3.87397e+06	1.00243	2.83888e+06	1.12582	2.31324	4.84246e+06	1.00243	3.5486e+06	1.12779	2.48339	5.81095e+06	1.00243	4.25832e+06	1.12939	2.62219	7.74793e+06	1.00243	5.67776e+06	1.13194	2.84081
2020-06-23	129		192778	659	194166	1.00241	142265	1.09899	582498	1.00241	426796	1.10839	0.848021	970829	1.00241	711326	1.11279	1.23988	1.94166e+06	1.00241	1.42265e+06	1.11878	1.76911	2.91249e+06	1.00241	2.13398e+06	1.1223	2.07738	3.88332e+06	1.00241	2.8453e+06	1.12481	2.29552	4.85415e+06	1.00241	3.55663e+06	1.12676	2.46438	5.82498e+06	1.00241	4.26796e+06	1.12835	2.60213	7.76663e+06	1.00241	5.69061e+06	1.13087	2.8191
2020-06-24	130		193254	476	194602	1.00225	145355	1.09821	583806	1.00225	436065	1.10753	0.841526	973011	1.00225	726774	1.11189	1.2304	1.94602e+06	1.00225	1.45355e+06	1.11784	1.75563	2.91903e+06	1.00225	2.18032e+06	1.12133	2.06157	3.89204e+06	1.00225	2.9071e+06	1.12381	2.27806	4.86505e+06	1.00225	3.63387e+06	1.12574	2.44566	5.83806e+06	1.00225	4.36065e+06	1.12732	2.58238	7.78409e+06	1.00225	5.8142e+06	1.12982	2.79772
2020-06-25	131		193785	531	195041	1.00225	145228	1.09744	585122	1.00225	435685	1.10669	0.835129	975204	1.00225	726142	1.11101	1.22106	1.95041e+06	1.00225	1.45228e+06	1.1169	1.74234	2.92561e+06	1.00225	2.17843e+06	1.12037	2.04599	3.90081e+06	1.00225	2.90457e+06	1.12283	2.26087	4.87602e+06	1.00225	3.63071e+06	1.12474	2.42721	5.85122e+06	1.00225	4.35685e+06	1.12631	2.56292	7.80163e+06	1.00225	5.80914e+06	1.12879	2.77666
2020-06-26	132		194399	614	195460	1.00215	147257	1.09669	586379	1.00215	441772	1.10586	0.828828	977298	1.00215	736287	1.11014	1.21187	1.9546e+06	1.00215	1.47257e+06	1.11599	1.72926	2.93189e+06	1.00215	2.20886e+06	1.11942	2.03065	3.90919e+06	1.00215	2.94515e+06	1.12186	2.24393	4.88649e+06	1.00215	3.68144e+06	1.12376	2.40905	5.86379e+06	1.00215	4.41772e+06	1.12531	2.54375	7.81838e+06	1.00215	5.8903e+06	1.12777	2.75592
2020-06-27	133		194689	290	195831	1.0019	152118	1.09594	587493	1.0019	456355	1.10503	0.822622	979156	1.0019	760591	1.10929	1.20281	1.95831e+06	1.0019	1.52118e+06	1.11508	1.71637	2.93747e+06	1.0019	2.28177e+06	1.11849	2.01554	3.91662e+06	1.0019	3.04236e+06	1.12091	2.22725	4.89578e+06	1.0019	3.80296e+06	1.12279	2.39116	5.87493e+06	1.0019	4.56355e+06	1.12433	2.52487	7.83325e+06	1.0019	6.08473e+06	1.12677	2.73548
2020-06-28	134		194864	175	196221	1.00199	150316	1.09521	588663	1.00199	450949	1.10423	0.816508	981105	1.00199	751582	1.10845	1.19389	1962210	1.00199	1.50316e+06	1.11419	1.70367	2943315	1.00199	2.25474e+06	1.11757	2.00065	3924420	1.00199	3.00633e+06	1.11997	2.21082	4905525	1.00199	3.75791e+06	1.12184	2.37352	5886630	1.00199	4.50949e+06	1.12337	2.50627	7848840	1.00199	6.01265e+06	1.12578	2.71535
2020-06-29	135		195392	528	196606	1.00196	150909	1.09449	589818	1.00196	452728	1.10343	0.810485	983029	1.00196	754546	1.10762	1.1851	1.96606e+06	1.00196	1.50909e+06	1.11332	1.69116	2.94909e+06	1.00196	2.26364e+06	1.11667	1.98598	3.93212e+06	1.00196	3.01819e+06	1.11905	2.19462	4.91515e+06	1.00196	3.77273e+06	1.1209	2.35615	5.89818e+06	1.00196	4.52728e+06	1.12242	2.48793	7.86423e+06	1.00196	6.03637e+06	1.12481	2.69551
2020-06-30	136		195832	440	196987	1.00194	151417	1.09378	590960	1.00194	454250	1.10265	0.804549	984933	1.00194	757083	1.1068	1.17644	1.96987e+06	1.00194	1.51417e+06	1.11246	1.67883	2.9548e+06	1.00194	2.27125e+06	1.11578	1.97152	3.93973e+06	1.00194	3.02833e+06	1.11814	2.17866	4.92466e+06	1.00194	3.78542e+06	1.11998	2.33903	5.9096e+06	1.00194	4.5425e+06	1.12148	2.46987	7.87946e+06	1.00194	6.05667e+06	1.12385	2.67596
2020-07-01	137		196324	492	197347	1.00183	153626	1.09308	592041	1.00183	460879	1.10188	0.7987	986735	1.00183	768131	1.106	1.1679	1973470	1.00183	1.53626e+06	1.11161	1.66667	2960205	1.00183	2.30439e+06	1.1149	1.95727	3946940	1.00183	3.07252e+06	1.11724	2.16293	4933675	1.00183	3.84065e+06	1.11906	2.32216	5920410	1.00183	4.60879e+06	1.12056	2.45206	7893880	1.00183	6.14505e+06	1.12291	2.65669
2020-07-02	138		196717	393	197696	1.00177	154949	1.09239	593087	1.00177	464847	1.10112	0.792935	988479	1.00177	774746	1.1052	1.15948	1.97696e+06	1.00177	1.54949e+06	1.11077	1.6547	2.96544e+06	1.00177	2.32424e+06	1.11404	1.94323	3.95391e+06	1.00177	3.09898e+06	1.11636	2.14743	4.94239e+06	1.00177	3.87373e+06	1.11817	2.30553	5.93087e+06	1.00177	4.64847e+06	1.11965	2.43451	7.90783e+06	1.00177	6.19796e+06	1.12198	2.63769
2020-07-03	139		197000	283	198050	1.00179	154400	1.09171	594150	1.00179	463199	1.10037	0.787253	990251	1.00179	771998	1.10442	1.15119	1.9805e+06	1.00179	1.544e+06	1.10994	1.64289	2.97075e+06	1.00179	2.31599e+06	1.11319	1.92938	3.961e+06	1.00179	3.08799e+06	1.11549	2.13214	4.95125e+06	1.00179	3.85999e+06	1.11728	2.28913	5.9415e+06	1.00179	4.63199e+06	1.11875	2.41721	7.92201e+06	1.00179	6.17599e+06	1.12107	2.61896
2020-07-04	140		197418	418	198420	1.00187	152823	1.09104	595260	1.00187	458469	1.09963	0.781652	992099	1.00187	764115	1.10365	1.14302	1.9842e+06	1.00187	1.52823e+06	1.10913	1.63125	2.9763e+06	1.00187	2.29235e+06	1.11235	1.91573	3.9684e+06	1.00187	3.05646e+06	1.11464	2.11708	4.9605e+06	1.00187	3.82058e+06	1.11641	2.27297	5.9526e+06	1.00187	4.58469e+06	1.11787	2.40015	7.93679e+06	1.00187	6.11292e+06	1.12017	2.6005
2020-07-05	141		197558	140	198762	1.00172	155911	1.09038	596286	1.00172	467734	1.09891	0.77613	993809	1.00172	779556	1.10289	1.13496	1.98762e+06	1.00172	1.55911e+06	1.10833	1.61978	2.98143e+06	1.00172	2.33867e+06	1.11152	1.90228	3.97524e+06	1.00172	3.11822e+06	1.11379	2.10222	4.96905e+06	1.00172	3.89778e+06	1.11556	2.25703	5.96286e+06	1.00172	4.67734e+06	1.117	2.38334	7.95047e+06	1.00172	6.23645e+06	1.11928	2.5823
2020-07-06	142		198057	499	199104	1.00172	156008	1.08973	597311	1.00172	468024	1.09819	0.770685	995518	1.00172	780039	1.10215	1.12701	1.99104e+06	1.00172	1.56008e+06	1.10754	1.60846	2.98655e+06	1.00172	2.34012e+06	1.11071	1.88901	3.98207e+06	1.00172	3.12016e+06	1.11296	2.08757	4.97759e+06	1.00172	3.9002e+06	1.11471	2.24131	5.97311e+06	1.00172	4.68024e+06	1.11614	2.36675	7.96414e+06	1.00172	6.24031e+06	1.11841	2.56435
2020-07-07	143		198355	298	199443	1.00171	156280	1.08908	598330	1.00171	468839	1.09748	0.765317	997217	1.00171	781398	1.10141	1.11917	1.99443e+06	1.00171	1.5628e+06	1.10676	1.5973	2.99165e+06	1.00171	2.34419e+06	1.10991	1.87592	3.98887e+06	1.00171	3.12559e+06	1.11214	2.07313	4.98609e+06	1.00171	3.90699e+06	1.11388	2.22582	5.9833e+06	1.00171	4.68839e+06	1.1153	2.3504	7.97774e+06	1.00171	6.25118e+06	1.11754	2.54665
2020-07-08	144		198765	410	199788	1.00173	155834	1.08845	599364	1.00173	467501	1.09679	0.760022	998939	1.00173	779169	1.10069	1.11144	1.99788e+06	1.00173	1.55834e+06	1.106	1.5863	2.99682e+06	1.00173	2.33751e+06	1.10912	1.86302	3.99576e+06	1.00173	3.11668e+06	1.11133	2.05888	4.9947e+06	1.00173	3.89584e+06	1.11306	2.21053	5.99364e+06	1.00173	4.67501e+06	1.11447	2.33427	7.99151e+06	1.00173	6.23335e+06	1.1167	2.52919
2020-07-09	145		199198	433	200143	1.00178	154687	1.08783	600429	1.00178	464062	1.0961	0.754801	1.00072e+06	1.00178	773437	1.09997	1.10382	2.00143e+06	1.00178	1.54687e+06	1.10524	1.57545	3.00215e+06	1.00178	2.32031e+06	1.10834	1.85029	4.00286e+06	1.00178	3.09375e+06	1.11054	2.04483	5.00358e+06	1.00178	3.86718e+06	1.11225	2.19546	6.00429e+06	1.00178	4.64062e+06	1.11365	2.31836	8.00573e+06	1.00178	6.1875e+06	1.11586	2.51197
2020-07-10	146		199588	390	200301	1.00079	178565	1.08721	600902	1.00079	535696	1.09542	0.74965	1.0015e+06	1.00079	892827	1.09926	1.0963	2.00301e+06	1.00079	1.78565e+06	1.10449	1.56474	3004510	1.00079	2.67848e+06	1.10756	1.83773	4.00601e+06	1.00079	3.57131e+06	1.10975	2.03096	5.00752e+06	1.00079	4.46413e+06	1.11144	2.18058	6009020	1.00079	5.35696e+06	1.11283	2.30266	8.01203e+06	1.00079	7.14261e+06	1.11503	2.49498
2020-07-11	147		199812	224	200443	1.00071	180542	1.0866	601330	1.00071	541626	1.09475	0.74457	1002216	1.00071	902710	1.09856	1.08888	2004432	1.00071	1.80542e+06	1.10375	1.55418	3006648	1.00071	2.70813e+06	1.1068	1.82535	4008864	1.00071	3.61084e+06	1.10897	2.01729	5011080	1.00071	4.51355e+06	1.11065	2.16591	6013296	1.00071	5.41626e+06	1.11203	2.28718	8017728	1.00071	7.22168e+06	1.11421	2.47822
2020-07-12	148		199950	138	200601	1.00079	178547	1.08599	601803	1.00079	535640	1.09408	0.739557	1003005	1.00079	892733	1.09787	1.08157	2006010	1.00079	1.78547e+06	1.10302	1.54376	3009015	1.00079	2.6782e+06	1.10605	1.81313	4012020	1.00079	3.57093e+06	1.1082	2.0038	5015025	1.00079	4.46367e+06	1.10987	2.15144	6018030	1.00079	5.3564e+06	1.11124	2.2719	8024040	1.00079	7.14187e+06	1.1134	2.46168
2020-07-13	149		200436	486	200818	1.00108	170939	1.0854	602454	1.00108	512816	1.09343	0.734612	1004090	1.00108	854694	1.09719	1.07435	2008180	1.00108	1.70939e+06	1.1023	1.53348	3012270	1.00108	2.56408e+06	1.10531	1.80107	4016360	1.00108	3.41878e+06	1.10744	1.99048	5020450	1.00108	4.27347e+06	1.1091	2.13715	6024540	1.00108	5.12816e+06	1.11046	2.25683	8032720	1.00108	6.83755e+06	1.11261	2.44536
2020-07-14	150		200766	330	201009	1.00095	174295	1.08481	603027	1.00095	522886	1.09279	0.729733	1005045	1.00095	871477	1.09651	1.06722	2010090	1.00095	1.74295e+06	1.10159	1.52333	3015135	1.00095	2.61443e+06	1.10458	1.78917	4020180	1.00095	3.48591e+06	1.1067	1.97734	5025225	1.00095	4.35738e+06	1.10834	2.12306	6030270	1.00095	5.22886e+06	1.10969	2.24195	8040360	1.00095	6.97181e+06	1.11182	2.42926
2020-07-15	151		201252	486	201252	1.00121	167691	1.08424	603756	1.00121	503074	1.09215	0.724918	1006260	1.00121	838456	1.09585	1.06019	2012520	1.00121	1.67691e+06	1.1009	1.51332	3018780	1.00121	2.51537e+06	1.10386	1.77742	4025040	1.00121	3.35382e+06	1.10596	1.96438	5031300	1.00121	4.19228e+06	1.1076	2.10915	6037560	1.00121	5.03074e+06	1.10894	2.22727	8050080	1.00121	6.70765e+06	1.11105	2.41337
2020-07-16	152
2020-07-17	153
2020-07-18	154

## Sheet: Italy Subnotification
		Crit Cycle			MAMI	1 + b	a	C	MAMI x3	1 + b (x3)	a	C x3	Dx3	MAMI x5	1 + b (x5)	a	C x5	Dx5	MAMI x10	1 + b (x10)	a	C x10	Dx10	MAMI x15	1 + b (x15)	a	C x15	Dx15	MAMI x20	1 + b (x20)	a	C x20	Dx20	MAMI x30	1 + b (x30)	a	C x30	Dx30	MAMI x30	1 + b (x30)	a	C x30	Dx30	MAMI x40	1 + b (x40)	a	C x40	Dx40
Data	Dias Corridos		Total Infected	Daily Infected						3x					5x					10x					15x					20x					25x					30x					40x
2020-01-28	0		2
2020-01-29	1
2020-01-30	2
2020-01-31	3
2020-02-01	4
2020-02-02	5
2020-02-03	6
2020-02-04	7
2020-02-05	8
2020-02-06	9
2020-02-07	10
2020-02-08	11
2020-02-09	12
2020-02-10	13
2020-02-11	14
2020-02-12	15
2020-02-13	16
2020-02-14	17
2020-02-15	18		3	3	5.57143	#DIV/0!	#DIV/0!	#DIV/0!	16.7143	#DIV/0!	#DIV/0!	#DIV/0!	#DIV/0!	27.8571	#DIV/0!	#DIV/0!	#DIV/0!	#DIV/0!	55.7143	#DIV/0!	#DIV/0!	#DIV/0!	#DIV/0!	83.5714	#DIV/0!	#DIV/0!	#DIV/0!	#DIV/0!	111.429	#DIV/0!	#DIV/0!	#DIV/0!	#DIV/0!	139.286	#DIV/0!	#DIV/0!	#DIV/0!	#DIV/0!	167.143	#DIV/0!	#DIV/0!	#DIV/0!	#DIV/0!	222.857	#DIV/0!	#DIV/0!	#DIV/0!	#DIV/0!
2020-02-16	19		3	0	16.4286	2.94872	1.96141e-08	1.15872	49.2857	2.94872	5.88423e-08	1.2277	5.61818	82.1429	2.94872	9.80705e-08	1.26115	8.12188	164.286	2.94872	1.96141e-07	1.30801	11.4133	246.429	2.94872	2.94211e-07	1.33622	13.2838	328.571	2.94872	3.92282e-07	1.35661	14.5869	410.714	2.94872	4.90352e-07	1.37263	15.5841	492.857	2.94872	5.88423e-07	1.38587	16.3903	657.143	2.94872	7.84564e-07	1.40701	17.6467
2020-02-17	20		3	0	37.7143	2.29565	2.28236e-06	1.19902	113.143	2.29565	6.84708e-06	1.26672	5.34492	188.571	2.29565	1.14118e-05	1.29949	7.73192	377.143	2.29565	2.28236e-05	1.34532	10.8749	565.714	2.29565	3.42354e-05	1.37287	12.6636	754.286	2.29565	4.56472e-05	1.39276	13.9108	942.857	2.29565	5.7059e-05	1.40839	14.866	1131.43	2.29565	6.84708e-05	1.42129	15.6386	1508.57	2.29565	9.12944e-05	1.44188	16.8433
2020-02-18	21		3	0	70	1.85606	0.0001602	1.22423	210	1.85606	0.0004806	1.28998	5.097	350	1.85606	0.000801001	1.32174	7.37767	700	1.85606	0.001602	1.36609	10.3849	1050	1.85606	0.002403	1.39273	12.0986	1400	1.85606	0.003204	1.41194	13.2946	1750	1.85606	0.004005	1.42702	14.211	2100	1.85606	0.004806	1.43946	14.9526	2800	1.85606	0.006408	1.45932	16.1098
2020-02-19	22		3	0	115.714	1.65306	0.00182402	1.24105	347.143	1.65306	0.00547207	1.3046	4.87106	578.571	1.65306	0.00912012	1.33525	7.05444	1157.14	1.65306	0.0182402	1.37799	9.9372	1735.71	1.65306	0.0273603	1.40362	11.5819	2314.29	1.65306	0.0364805	1.42209	12.7305	2892.86	1.65306	0.0456006	1.43659	13.6112	3471.43	1.65306	0.0547207	1.44855	14.3242	4628.57	1.65306	0.0729609	1.46761	15.4373
2020-02-20	23		4	1	168.714	1.45802	0.0288775	1.24978	506.143	1.45802	0.0866325	1.31092	4.66429	843.571	1.45802	0.144388	1.34036	6.75834	1687.14	1.45802	0.288775	1.38137	9.52643	2530.71	1.45802	0.433163	1.40594	11.1074	3374.29	1.45802	0.57755	1.42364	12.2123	4217.86	1.45802	0.721938	1.43752	13.0599	5061.43	1.45802	0.866325	1.44896	13.7464	6748.57	1.45802	1.1551	1.46719	14.8185
2020-02-21	24		20	16	261	1.54699	0.00739457	1.26094	783	1.54699	0.0221837	1.32	4.47436	1305	1.54699	0.0369728	1.34839	6.48608	2610	1.54699	0.0739457	1.38791	9.14824	3915	1.54699	0.110919	1.41155	10.6702	5220	1.54699	0.147891	1.42857	11.7346	6525	1.54699	0.184864	1.44192	12.5515	7830	1.54699	0.221837	1.45291	13.2133	10440	1.54699	0.295783	1.47044	14.2474
2020-02-22	25		79	59	385	1.4751	0.0231716	1.26887	1155	1.4751	0.0695147	1.32588	4.29929	1925	1.4751	0.115858	1.35325	6.2349	3850	1.4751	0.231716	1.39129	8.79892	5775	1.4751	0.347573	1.41404	10.2661	7700	1.4751	0.463431	1.43041	11.2928	9625	1.4751	0.579289	1.44323	12.0811	11550	1.4751	0.695147	1.4538	12.7199	15400	1.4751	0.926862	1.47062	13.7185
2020-02-23	26		152	73	534.857	1.38924	0.103761	1.2733	1604.57	1.38924	0.311283	1.32826	4.1374	2674.29	1.38924	0.518805	1.35461	6.00245	5348.57	1.38924	1.03761	1.39121	8.47527	8022.86	1.38924	1.55641	1.41308	9.89151	10697.1	1.38924	2.07522	1.4288	10.883	13371.4	1.38924	2.59402	1.44112	11.6446	16045.7	1.38924	3.11283	1.45126	12.262	21394.3	1.38924	4.15044	1.4674	13.2275
2020-02-24	27		229	77	755.143	1.41186	0.068181	1.27818	2265.43	1.41186	0.204543	1.33127	3.98726	3775.71	1.41186	0.340905	1.35669	5.7867	7551.43	1.41186	0.68181	1.39197	8.17457	11327.1	1.41186	1.02272	1.41303	9.54323	15102.9	1.41186	1.36362	1.42817	10.5019	18878.6	1.41186	1.70453	1.44002	11.2385	22654.3	1.41186	2.04543	1.44978	11.8359	30205.7	1.41186	2.72724	1.46531	12.7703
2020-02-25	28	0	323	94	1017.29	1.34714	0.242023	1.28059	3051.86	1.34714	0.726068	1.33183	3.84764	5086.43	1.34714	1.21011	1.35635	5.58592	10172.9	1.34714	2.42023	1.39035	7.89447	15259.3	1.34714	3.63034	1.41063	9.21863	20345.7	1.34714	4.84045	1.42519	10.1466	25432.1	1.34714	6.05056	1.4366	10.8598	30518.6	1.34714	7.26068	1.44598	11.4384	40691.4	1.34714	9.6809	1.46092	12.3436
2020-02-26	29	1	374	51	1328.57	1.306	0.576857	1.28145	3985.71	1.306	1.73057	1.33093	3.71746	6642.86	1.306	2.88428	1.35458	5.3986	13285.7	1.306	5.76857	1.38735	7.63291	19928.6	1.306	8.65285	1.40688	8.91536	26571.4	1.306	11.5371	1.42091	9.81446	33214.3	1.306	14.4214	1.43188	10.5057	39857.1	1.306	17.3057	1.44091	11.0666	53142.9	1.306	23.0743	1.45528	11.9445
2020-02-27	30	2	650	276	1716.43	1.29194	0.789589	1.2818	5149.29	1.29194	2.36877	1.32961	3.5958	8582.14	1.29194	3.94794	1.35245	5.22343	17164.3	1.29194	7.89589	1.38406	7.38813	25746.4	1.29194	11.8438	1.40289	8.6314	34328.6	1.29194	15.7918	1.41641	9.50339	42910.7	1.29194	19.7397	1.42698	10.174	51492.9	1.29194	23.6877	1.43568	10.7183	68657.1	1.29194	31.5835	1.44952	11.5703
2020-02-28	31	3	888	238	2173.57	1.26633	1.4394	1.2813	6520.71	1.26633	4.31819	1.32752	3.48185	10867.9	1.26633	7.19698	1.34958	5.05927	21735.7	1.26633	14.394	1.38009	7.15855	32603.6	1.26633	21.5909	1.39826	8.36496	43471.4	1.26633	28.7879	1.4113	9.21141	54339.3	1.26633	35.9849	1.4215	9.86257	65207.1	1.26633	43.1819	1.42988	10.3911	86942.9	1.26633	57.5758	1.44321	11.2189
2020-02-29	32	4	1128	240	2707.86	1.24581	2.38873	1.28018	8123.57	1.24581	7.16619	1.32489	3.3749	13539.3	1.24581	11.9437	1.34621	4.90511	27078.6	1.24581	23.8873	1.37569	6.9428	40617.9	1.24581	35.831	1.39323	8.11447	54157.1	1.24581	47.7746	1.40581	8.93682	67696.4	1.24581	59.7183	1.41565	9.56962	81235.7	1.24581	71.6619	1.42374	10.0834	108314	1.24581	95.5492	1.43659	10.8881
2020-03-01	33	5	1694	566	3386	1.25044	2.12162	1.27926	10158	1.25044	6.36485	1.32257	3.27432	16930	1.25044	10.6081	1.3432	4.76006	33860	1.25044	21.2162	1.37171	6.73967	50790	1.25044	31.8243	1.38867	7.87853	67720	1.25044	42.4324	1.40083	8.67812	84650	1.25044	53.0404	1.41033	9.29355	101580	1.25044	63.6485	1.41815	9.79331	135440	1.25044	84.8647	1.43056	10.5763
2020-03-02	34	6	2064	370	4197.57	1.23968	2.82111	1.27808	12592.7	1.23968	8.46332	1.32005	3.17957	20987.9	1.23968	14.1055	1.34004	4.62335	41975.7	1.23968	28.2111	1.36764	6.54808	62963.6	1.23968	42.3166	1.38404	7.65592	83951.4	1.23968	56.4221	1.3958	8.43396	104939	1.23968	70.5276	1.40499	9.03295	125927	1.23968	84.6332	1.41255	9.51944	167903	1.23968	112.844	1.42455	10.2818
2020-03-03	35	7	2502	438	5213	1.24191	2.6543	1.27703	15639	1.24191	7.96291	1.31775	3.09014	26065	1.24191	13.2715	1.33713	4.49427	52130	1.24191	26.543	1.36387	6.36708	78195	1.24191	39.8146	1.37976	7.44553	104260	1.24191	53.0861	1.39115	8.20316	130325	1.24191	66.3576	1.40005	8.78656	156390	1.24191	79.6291	1.40736	9.26047	208520	1.24191	106.172	1.41898	10.0032
2020-03-04	36	8	3089	587	6305.43	1.20956	6.6857	1.27511	18916.3	1.20956	20.0571	1.31462	3.00561	31527.1	1.20956	33.4285	1.33341	4.3722	63054.3	1.20956	66.857	1.35933	6.19581	94581.4	1.20956	100.285	1.37473	7.24639	126109	1.20956	133.714	1.38576	7.98465	157636	1.20956	167.142	1.39437	8.55324	189163	1.20956	200.571	1.40145	9.0152	252217	1.20956	267.428	1.4127	9.73938
2020-03-05	37	9	3850	761	7644.43	1.21236	6.15205	1.27337	22933.3	1.21236	18.4561	1.31175	2.92557	38222.1	1.21236	30.7602	1.32998	4.25658	76444.3	1.21236	61.5205	1.35513	6.03352	114666	1.21236	92.2807	1.37007	7.05763	152889	1.21236	123.041	1.38076	7.77747	191111	1.21236	153.801	1.38911	8.33198	229333	1.21236	184.561	1.39597	8.78258	305777	1.21236	246.082	1.40687	9.48906
2020-03-06	38	10	4628	778	9253.43	1.21048	6.51496	1.27168	27760.3	1.21048	19.5449	1.30898	2.84969	46267.1	1.21048	32.5748	1.32669	4.14692	92534.3	1.21048	65.1496	1.35111	5.8795	138801	1.21048	97.7245	1.36561	6.87844	185069	1.21048	130.299	1.37599	7.58077	231336	1.21048	162.874	1.38409	8.12188	277603	1.21048	195.449	1.39075	8.56165	370137	1.21048	260.599	1.40132	9.25128
2020-03-07	39	11	5875	1247	11115.1	1.20119	8.73037	1.26982	33345.4	1.20119	26.1911	1.3061	2.77765	55575.7	1.20119	43.6518	1.32332	4.04277	111151	1.20119	87.3037	1.34705	5.73315	166727	1.20119	130.956	1.36112	6.70813	222303	1.20119	174.607	1.3712	7.39376	277879	1.20119	218.259	1.37907	7.9221	333454	1.20119	261.911	1.38553	8.35156	444606	1.20119	349.215	1.39579	9.02511
2020-03-08	40	12	7375	1500	13298.3	1.19641	10.1993	1.26793	39894.9	1.19641	30.598	1.30324	2.70916	66491.4	1.19641	50.9966	1.31999	3.94372	132983	1.19641	101.993	1.34306	5.59391	199474	1.19641	152.99	1.35674	6.54604	265966	1.19641	203.986	1.36653	7.21575	332457	1.19641	254.983	1.37418	7.73192	398949	1.19641	305.98	1.38046	8.15152	531931	1.19641	407.973	1.39042	8.80973
2020-03-09	41	13	9172	1797	15780	1.18662	14.1691	1.26588	47340	1.18662	42.5073	1.30026	2.64396	78900	1.18662	70.8455	1.31656	3.84941	157800	1.18662	141.691	1.33901	5.46127	236700	1.18662	212.536	1.35232	6.39159	315600	1.18662	283.382	1.36184	7.04611	394500	1.18662	354.227	1.36927	7.55064	473400	1.18662	425.073	1.37537	7.96084	631200	1.18662	566.764	1.38506	8.60438
2020-03-10	42	14	10149	977	18466.9	1.17027	25.0254	1.26352	55400.6	1.17027	75.0763	1.297	2.58183	92334.3	1.17027	125.127	1.31287	3.7595	184669	1.17027	250.254	1.33472	5.33477	277003	1.17027	375.381	1.34767	6.24427	369337	1.17027	500.508	1.35693	6.88426	461671	1.17027	625.636	1.36416	7.37767	554006	1.17027	750.763	1.37009	7.77887	738674	1.17027	1001.02	1.37951	8.40839
2020-03-11	43	15	12462	2313	21517.9	1.16521	30.0151	1.26114	64553.6	1.16521	90.0453	1.29377	2.52255	107589	1.16521	150.075	1.30924	3.6737	215179	1.16521	300.151	1.33051	5.214	322768	1.16521	450.226	1.34312	6.10358	430357	1.16521	600.302	1.35213	6.72968	537946	1.16521	750.377	1.35917	7.21244	645536	1.16521	900.453	1.36494	7.60503	860714	1.16521	1200.6	1.37411	8.22111
2020-03-12	44	16	15113	2651	24839.4	1.15436	44.8816	1.25861	74518.3	1.15436	134.645	1.29043	2.46593	124197	1.15436	224.408	1.3055	3.59172	248394	1.15436	448.816	1.32622	5.09858	372591	1.15436	673.224	1.3385	5.96909	496789	1.15436	897.631	1.34728	6.58188	620986	1.15436	1122.04	1.35413	7.05444	745183	1.15436	1346.45	1.35975	7.43878	993577	1.15436	1795.26	1.36867	8.04199
2020-03-13	45	17	17660	2547	28542.6	1.14908	54.9131	1.25606	85627.7	1.14908	164.739	1.2871	2.4118	142713	1.14908	274.565	1.3018	3.51333	285426	1.14908	549.131	1.32201	4.98815	428139	1.14908	823.696	1.33397	5.84039	570851	1.14908	1098.26	1.34253	6.44043	713564	1.14908	1372.83	1.3492	6.90322	856277	1.14908	1647.39	1.35468	7.27965	1.1417e+06	1.14908	2196.52	1.36337	7.87051
2020-03-14	46	18	21157	3497	32737	1.14695	59.6943	1.25358	98211	1.14695	179.083	1.28388	2.35999	163685	1.14695	298.472	1.29822	3.43828	327370	1.14695	596.943	1.31793	4.8824	491055	1.14695	895.415	1.3296	5.71713	654740	1.14695	1193.89	1.33794	6.30493	818425	1.14695	1492.36	1.34444	6.75834	982110	1.14695	1790.83	1.34978	7.12717	1309480	1.14695	2387.77	1.35825	7.70618
2020-03-15	47	19	24747	3590	37368.6	1.14148	74.3924	1.25109	112106	1.14148	223.177	1.28067	2.31037	186843	1.14148	371.962	1.29467	3.36637	373686	1.14148	743.924	1.31391	4.78105	560529	1.14148	1115.89	1.32529	5.59896	747371	1.14148	1487.85	1.33343	6.17501	934214	1.14148	1859.81	1.33977	6.61941	1.12106e+06	1.14148	2231.77	1.34498	6.98095	1.49474e+06	1.14148	2975.7	1.35324	7.54857
2020-03-16	48	20	27980	3233	42281.6	1.13147	112.515	1.24847	126845	1.13147	337.544	1.27737	2.26278	211408	1.13147	562.573	1.29104	3.29741	422816	1.13147	1125.15	1.30982	4.68381	634224	1.13147	1687.72	1.32093	5.48557	845631	1.13147	2250.29	1.32887	6.05034	1.05704e+06	1.13147	2812.87	1.33506	6.48608	1.26845e+06	1.13147	3375.44	1.34014	6.84061	1.69126e+06	1.13147	4500.59	1.3482	7.39728
2020-03-17	49	21	31506	3526	47416.9	1.12145	172.438	1.24574	142251	1.12145	517.313	1.27399	2.21712	237084	1.12145	862.188	1.28734	3.23121	474169	1.12145	1724.38	1.30568	4.59045	711253	1.12145	2586.57	1.31652	5.37669	948337	1.12145	3448.75	1.32428	5.9306	1.18542e+06	1.12145	4310.94	1.33032	6.35801	1.42251e+06	1.12145	5173.13	1.33528	6.70579	1.89667e+06	1.12145	6897.51	1.34314	7.25193
2020-03-18	50	22	35713	4207	52798.3	1.11349	244.493	1.24295	158395	1.11349	733.48	1.27056	2.17326	263991	1.11349	1222.47	1.28361	3.16762	527983	1.11349	2444.93	1.30152	4.50074	791974	1.11349	3667.4	1.31212	5.27204	1.05597e+06	1.11349	4889.87	1.31969	5.81551	1.31996e+06	1.11349	6112.33	1.3256	6.2349	1.58395e+06	1.11349	7334.8	1.33044	6.57619	2.11193e+06	1.11349	9779.73	1.33812	7.11217
2020-03-19	51	23	41035	5322	58323	1.10464	364.433	1.24007	174969	1.10464	1093.3	1.26708	2.13111	291615	1.10464	1822.17	1.27983	3.10649	583230	1.10464	3644.33	1.29735	4.41447	874845	1.10464	5466.5	1.3077	5.17139	1166460	1.10464	7288.67	1.3151	5.7048	1458075	1.10464	9110.83	1.32086	6.11647	1749690	1.10464	10933	1.3256	6.4515	2332920	1.10464	14577.3	1.33309	6.9777
2020-03-20	52	24	47021	5986	63973.6	1.09688	521.966	1.23715	191921	1.09688	1565.9	1.26357	2.09055	319868	1.09688	2609.83	1.27604	3.04767	639736	1.09688	5219.66	1.29316	4.33144	959604	1.09688	7829.49	1.30329	5.07451	1.27947e+06	1.09688	10439.3	1.31052	5.59822	1.59934e+06	1.09688	13049.1	1.31615	6.00245	1.91921e+06	1.09688	15659	1.32078	6.33144	2.55894e+06	1.09688	20878.6	1.3281	6.84822
2020-03-21	53	25	53578	6557	69613.1	1.08815	790.837	1.23416	208839	1.08815	2372.51	1.26001	2.05152	348066	1.08815	3954.19	1.27221	2.99103	696131	1.08815	7908.37	1.28896	4.25148	1.0442e+06	1.08815	11862.6	1.29886	4.98119	1.39226e+06	1.08815	15816.7	1.30593	5.49555	1.74033e+06	1.08815	19770.9	1.31144	5.8926	2.08839e+06	1.08815	23725.1	1.31596	6.21578	2.78453e+06	1.08815	31633.5	1.32312	6.72345
2020-03-22	54	26	59138	5560	75169.4	1.07982	1188.89	1.23111	225508	1.07982	3566.66	1.25641	2.01391	375847	1.07982	5944.44	1.26836	2.93646	751694	1.07982	11888.9	1.28474	4.17441	1.12754e+06	1.07982	17833.3	1.29442	4.89124	1.50339e+06	1.07982	23777.8	1.30134	5.39658	1.87924e+06	1.07982	29722.2	1.30673	5.7867	2.25508e+06	1.07982	35666.6	1.31115	6.10426	3.00678e+06	1.07982	47555.5	1.31815	6.60315
2020-03-23	55	27	63927	4789	80676.1	1.07326	1652.08	1.22804	242028	1.07326	4956.25	1.25282	1.97766	403381	1.07326	8260.42	1.26451	2.88385	806761	1.07326	16520.8	1.28055	4.10009	1.21014e+06	1.07326	24781.2	1.29002	4.80448	1.61352e+06	1.07326	33041.7	1.29679	5.30111	2.0169e+06	1.07326	41302.1	1.30206	5.68454	2.42028e+06	1.07326	49562.5	1.30638	5.99667	3.22705e+06	1.07326	66083.3	1.31323	6.48708
2020-03-24	56	28	69176	5249	86077.9	1.06696	2284.01	1.22496	258234	1.06696	6852.02	1.24923	1.94269	430389	1.06696	11420	1.26068	2.83309	860779	1.06696	22840.1	1.27638	4.02837	1.29117e+06	1.06696	34260.1	1.28566	4.72074	1.72156e+06	1.06696	45680.1	1.29228	5.20895	2.15195e+06	1.06696	57100.2	1.29744	5.58592	2.58234e+06	1.06696	68520.2	1.30167	5.8928	3.44311e+06	1.06696	91360.3	1.30837	6.37501
2020-03-25	57	29	74386	5210	91308.7	1.06077	3163.21	1.22187	273926	1.06077	9489.62	1.24565	1.90893	456544	1.06077	15816	1.25687	2.78408	913087	1.06077	31632.1	1.27224	3.95912	1.36963e+06	1.06077	47448.1	1.28133	4.63987	1.82617e+06	1.06077	63264.2	1.28781	5.11995	2.28272e+06	1.06077	79080.2	1.29286	5.49066	2.73926e+06	1.06077	94896.2	1.297	5.79248	3.65235e+06	1.06077	126528	1.30357	6.26675
2020-03-26	58	30	80589	6203	96478.4	1.05662	3955.37	1.21882	289435	1.05662	11866.1	1.24212	1.87633	482392	1.05662	19776.8	1.25311	2.73675	964784	1.05662	39553.7	1.26818	3.8922	1.44718e+06	1.05662	59330.5	1.27707	4.56173	1.92957e+06	1.05662	79107.3	1.28342	5.03393	2.41196e+06	1.05662	98884.1	1.28837	5.3986	2.89435e+06	1.05662	118661	1.29243	5.69551	3.85914e+06	1.05662	158215	1.29885	6.1621
2020-03-27	59	31	86498	5909	101429	1.05131	5296.81	1.21577	304287	1.05131	15890.4	1.23862	1.84483	507144	1.05131	26484	1.24939	2.69099	1.01429e+06	1.05131	52968.1	1.26415	3.82751	1.52143e+06	1.05131	79452.1	1.27287	4.48617	2.02858e+06	1.05131	105936	1.27909	4.95076	2.53572e+06	1.05131	132420	1.28394	5.30957	3.04287e+06	1.05131	158904	1.28791	5.60173	4.05715e+06	1.05131	211872	1.29421	6.06089
2020-03-28	60	32	92472	5974	106190	1.04694	6772.11	1.21274	318570	1.04694	20316.3	1.23515	1.81436	530951	1.04694	33860.5	1.24571	2.64674	1.0619e+06	1.04694	67721.1	1.26019	3.76494	1.59285e+06	1.04694	101582	1.26873	4.41308	2.1238e+06	1.04694	135442	1.27483	4.87029	2.65475e+06	1.04694	169303	1.27958	5.22343	3.1857e+06	1.04694	203163	1.28347	5.51099	4.24761e+06	1.04694	270884	1.28964	5.96295
2020-03-29	61	33	97685	5213	110510	1.04068	9704.53	1.2097	331531	1.04068	29113.6	1.23169	1.78488	552551	1.04068	48522.6	1.24204	2.60392	1.1051e+06	1.04068	97045.3	1.25624	3.70437	1.65765e+06	1.04068	145568	1.26462	4.34233	2.21021e+06	1.04068	194091	1.27059	4.7924	2.76276e+06	1.04068	242613	1.27525	5.14004	3.31531e+06	1.04068	291136	1.27907	5.42314	4.42041e+06	1.04068	388181	1.28512	5.86812
2020-03-30	62	34	101739	4054	114772	1.03857	10988.6	1.20673	344316	1.03857	32965.7	1.2283	1.75635	573861	1.03857	54942.9	1.23847	2.56246	1.14772e+06	1.03857	109886	1.25239	3.64573	1.72158e+06	1.03857	164829	1.26061	4.27381	2.29544e+06	1.03857	219772	1.26647	4.71695	2.8693e+06	1.03857	274715	1.27104	5.05927	3.44316e+06	1.03857	329657	1.27478	5.33805	4.59089e+06	1.03857	439543	1.28071	5.77626
2020-03-31	63	35	105792	4053	119071	1.03746	11739	1.20384	357214	1.03746	35216.9	1.22502	1.72871	595357	1.03746	58694.8	1.23499	2.52231	1.19071e+06	1.03746	117390	1.24865	3.58891	1.78607e+06	1.03746	176085	1.25671	4.20742	2.38143e+06	1.03746	234779	1.26247	4.64385	2.97679e+06	1.03746	293474	1.26695	4.981	3.57214e+06	1.03746	352169	1.27062	5.25558	4.76286e+06	1.03746	469559	1.27643	5.68724
2020-04-01	64	36	110574	4782	123306	1.03556	13173.8	1.20101	369918	1.03556	39521.4	1.2218	1.70193	616529	1.03556	65868.9	1.2316	2.48339	1.23306e+06	1.03556	131738	1.24501	3.53384	1.84959e+06	1.03556	197607	1.25292	4.14306	2.46612e+06	1.03556	263476	1.25856	4.57297	3.08265e+06	1.03556	329345	1.26296	4.90511	3.69918e+06	1.03556	395214	1.26656	5.17563	4.93223e+06	1.03556	526951	1.27227	5.60091
2020-04-02	65	37	115242	4668	127291	1.03232	16100	1.19822	381874	1.03232	48300	1.21864	1.67597	636456	1.03232	80500	1.22826	2.44566	1.27291e+06	1.03232	161000	1.24142	3.48043	1.90937e+06	1.03232	241500	1.24919	4.08064	2.54583e+06	1.03232	322000	1.25473	4.50423	3.18228e+06	1.03232	402500	1.25905	4.8315	3.81874e+06	1.03232	483000	1.26258	5.09807	5.09165e+06	1.03232	644000	1.26818	5.51716
2020-04-03	66	38	119827	4585	131158	1.03038	18200.4	1.19548	393474	1.03038	54601.3	1.21555	1.65079	655789	1.03038	91002.2	1.22499	2.40905	1.31158e+06	1.03038	182004	1.23792	3.42861	1.96737e+06	1.03038	273007	1.24555	4.02007	2.62316e+06	1.03038	364009	1.25099	4.43752	3.27895e+06	1.03038	455011	1.25523	4.76006	3.93474e+06	1.03038	546013	1.2587	5.0228	5.24631e+06	1.03038	728018	1.2642	5.43588
2020-04-04	67	39	122713	4805	134971	1.02907	19789.7	1.19281	404912	1.02907	59369.1	1.21253	1.62635	674853	1.02907	98948.5	1.22181	2.37352	1.34971e+06	1.02907	197897	1.23451	3.37831	2.02456e+06	1.02907	296846	1.24201	3.96127	2.69941e+06	1.02907	395794	1.24735	4.37276	3.37426e+06	1.02907	494743	1.25151	4.69071	4.04912e+06	1.02907	593691	1.25492	4.94972	5.39882e+06	1.02907	791588	1.26032	5.35697
2020-04-05	68	40	127518	4316	138935	1.02938	19399.3	1.19023	416806	1.02938	58198	1.20961	1.60263	694677	1.02938	96996.6	1.21873	2.33903	1.38935e+06	1.02938	193993	1.23122	3.32947	2.08403e+06	1.02938	290990	1.23858	3.90417	2.77871e+06	1.02938	387986	1.24383	4.30986	3.47339e+06	1.02938	484983	1.24792	4.62335	4.16806e+06	1.02938	581980	1.25127	4.87873	5.55742e+06	1.02938	775973	1.25658	5.2803
2020-04-06	69	41	131834	3599	143056	1.02966	19039.5	1.18773	429168	1.02966	57118.4	1.20679	1.57958	715281	1.02966	95197.3	1.21576	2.30553	1.43056e+06	1.02966	190395	1.22803	3.28201	2.14584e+06	1.02966	285592	1.23527	3.84869	2.86112e+06	1.02966	380789	1.24043	4.24874	3.5764e+06	1.02966	475986	1.24445	4.5579	4.29168e+06	1.02966	571184	1.24774	4.80975	5.72225e+06	1.02966	761578	1.25296	5.20581
2020-04-07	70	42	135433	3039	147011	1.02764	21795.9	1.18528	441032	1.02764	65387.8	1.20402	1.55719	735054	1.02764	108980	1.21284	2.27297	1.47011e+06	1.02764	217959	1.22491	3.23589	2.20516e+06	1.02764	326939	1.23203	3.79477	2.94021e+06	1.02764	435919	1.2371	4.18933	3.67527e+06	1.02764	544899	1.24105	4.49427	4.41032e+06	1.02764	653878	1.24429	4.7427	5.88043e+06	1.02764	871838	1.24941	5.13338
2020-04-08	71	43	138472	3836	150876	1.02629	23901.5	1.18287	452627	1.02629	71704.4	1.20132	1.53543	754379	1.02629	119507	1.20999	2.24131	1.50876e+06	1.02629	239015	1.22186	3.19105	2.26314e+06	1.02629	358522	1.22886	3.74233	3.01751e+06	1.02629	478029	1.23385	4.13157	3.77189e+06	1.02629	597536	1.23773	4.43239	4.52627e+06	1.02629	717044	1.24092	4.67749	6.03503e+06	1.02629	956058	1.24596	5.06294
2020-04-09	72	44	142308	4208	154688	1.02526	25660.1	1.18053	464063	1.02526	76980.2	1.19868	1.51427	773438	1.02526	128300	1.20721	2.21053	1.54688e+06	1.02526	256601	1.21889	3.14744	2.32031e+06	1.02526	384901	1.22577	3.69133	3.09375e+06	1.02526	513201	1.23068	4.07537	3.86719e+06	1.02526	641501	1.2345	4.3722	4.64063e+06	1.02526	769802	1.23763	4.61405	6.1875e+06	1.02526	1.0264e+06	1.24259	4.99441
2020-04-10	73	45	146516	3951	158492	1.0246	26894.3	1.17824	475477	1.0246	80682.9	1.1961	1.49368	792461	1.0246	134472	1.2045	2.18058	1.58492e+06	1.0246	268943	1.21599	3.105	2.37738e+06	1.0246	403415	1.22277	3.64169	3.16985e+06	1.0246	537886	1.2276	4.02068	3.96231e+06	1.0246	672358	1.23135	4.31362	4.75477e+06	1.0246	806829	1.23443	4.5523	6.33969e+06	1.0246	1.07577e+06	1.23931	4.92771
2020-04-11	74	46	150467	4694	162195	1.02336	29369.4	1.176	486585	1.02336	88108.1	1.19359	1.47365	810974	1.02336	146847	1.20185	2.15144	1.62195e+06	1.02336	293694	1.21316	3.06369	2.43292e+06	1.02336	440541	1.21983	3.59338	3.2439e+06	1.02336	587388	1.22458	3.96744	4.05487e+06	1.02336	734234	1.22828	4.25658	4.86585e+06	1.02336	881081	1.23131	4.49219	6.48779e+06	1.02336	1.17478e+06	1.23611	4.86276
2020-04-12	75	47	156363	5896	165832	1.02242	31432.5	1.1738	497495	1.02242	94297.6	1.19112	1.45414	829159	1.02242	157163	1.19927	2.12306	1.65832e+06	1.02242	314325	1.2104	3.02346	2.48748e+06	1.02242	471488	1.21696	3.54632	3.31663e+06	1.02242	628651	1.22164	3.91559	4.14579e+06	1.02242	785813	1.22528	4.20104	4.97495e+06	1.02242	942976	1.22826	4.43364	6.63327e+06	1.02242	1.2573e+06	1.23298	4.79951
2020-04-13	76	48	159516	3153	169062	1.01948	39027.4	1.17163	507185	1.01948	117082	1.18869	1.43514	845308	1.01948	195137	1.1967	2.09542	1.69062e+06	1.01948	390274	1.20767	2.98428	2.53592e+06	1.01948	585411	1.21413	3.50049	3.38123e+06	1.01948	780547	1.21873	3.86508	4.22654e+06	1.01948	975684	1.22232	4.14692	5.07185e+06	1.01948	1.17082e+06	1.22525	4.3766	6.76246e+06	1.01948	1.56109e+06	1.2299	4.73788
2020-04-14	77	49	162488	2972	172163	1.01835	42459.6	1.1695	516490	1.01835	127379	1.1863	1.41664	860816	1.01835	212298	1.1942	2.06849	1.72163e+06	1.01835	424596	1.205	2.9461	2.58245e+06	1.01835	636894	1.21136	3.45582	3.44327e+06	1.01835	849193	1.21589	3.81585	4.30408e+06	1.01835	1.06149e+06	1.21942	4.09419	5.1649e+06	1.01835	1.27379e+06	1.22231	4.321	6.88653e+06	1.01835	1.69839e+06	1.22689	4.67781
2020-04-15	78	50	165155	2667	175230	1.01781	44203.5	1.16742	525691	1.01781	132610	1.18398	1.3986	876151	1.01781	221017	1.19175	2.04224	1.7523e+06	1.01781	442035	1.20239	2.90889	2.62845e+06	1.01781	663052	1.20866	3.41228	3.50461e+06	1.01781	884069	1.21313	3.76786	4.38076e+06	1.01781	1.10509e+06	1.2166	4.04277	5.25691e+06	1.01781	1.3261e+06	1.21945	4.26681	7.00921e+06	1.01781	1.76814e+06	1.22395	4.61924
2020-04-16	79	51	168941	3786	178398	1.01808	43327.1	1.1654	535193	1.01808	129981	1.18172	1.38102	891989	1.01808	216636	1.18938	2.01665	1.78398e+06	1.01808	433271	1.19986	2.8726	2.67597e+06	1.01808	649907	1.20604	3.36982	3.56795e+06	1.01808	866543	1.21044	3.72107	4.45994e+06	1.01808	1.08318e+06	1.21386	3.99263	5.35193e+06	1.01808	1.29981e+06	1.21667	4.21395	7.13591e+06	1.01808	1.73309e+06	1.2211	4.56213
2020-04-17	80	52	172434	3493	181402	1.01684	47683.2	1.16341	544207	1.01684	143050	1.1795	1.36388	907011	1.01684	238416	1.18705	1.9917	1.81402e+06	1.01684	476832	1.19738	2.8372	2.72103e+06	1.01684	715248	1.20347	3.32841	3.62805e+06	1.01684	953664	1.2078	3.67542	4.53506e+06	1.01684	1.19208e+06	1.21118	3.94372	5.44207e+06	1.01684	1.4305e+06	1.21394	4.16239	7.25609e+06	1.01684	1.90733e+06	1.21831	4.5064
2020-04-18	81	53	175925	3491	184339	1.01619	50188.5	1.16147	553018	1.01619	150565	1.17733	1.34716	921697	1.01619	250942	1.18478	1.96735	1.84339e+06	1.01619	501885	1.19496	2.80267	2.76509e+06	1.01619	752827	1.20096	3.288	3.68679e+06	1.01619	1.00377e+06	1.20523	3.63088	4.60849e+06	1.01619	1.25471e+06	1.20855	3.896	5.53018e+06	1.01619	1.50565e+06	1.21128	4.11207	7.37358e+06	1.01619	2.00754e+06	1.21559	4.45203
2020-04-19	82	54	178972	3047	187115	1.01505	54951.4	1.15956	561344	1.01505	164854	1.1752	1.33084	935573	1.01505	274757	1.18255	1.94359	1.87115e+06	1.01505	549514	1.19258	2.76897	2.80672e+06	1.01505	824272	1.1985	3.24856	3.74229e+06	1.01505	1.09903e+06	1.20271	3.5874	4.67786e+06	1.01505	1.37379e+06	1.20599	3.84941	5.61344e+06	1.01505	1.64854e+06	1.20867	4.06296	7.48458e+06	1.01505	2.19806e+06	1.21292	4.39895
2020-04-20	83	55	181228	2256	189786	1.01428	58504.5	1.15769	569359	1.01428	175513	1.17312	1.31491	948932	1.01428	292522	1.18036	1.9204	1.89786e+06	1.01428	585045	1.19026	2.73607	2.8468e+06	1.01428	877567	1.19609	3.21006	3.79573e+06	1.01428	1.17009e+06	1.20024	3.54496	4.74466e+06	1.01428	1.46261e+06	1.20347	3.80393	5.69359e+06	1.01428	1.75513e+06	1.20612	4.015	7.59146e+06	1.01428	2.34018e+06	1.21031	4.34712
2020-04-21	84	56	183957	2729	192384	1.01369	61400.2	1.15586	577153	1.01369	184201	1.17108	1.29936	961922	1.01369	307001	1.17822	1.89776	1.92384e+06	1.01369	614002	1.18799	2.70394	2.88577e+06	1.01369	921003	1.19373	3.17246	3.84769e+06	1.01369	1.228e+06	1.19783	3.5035	4.80961e+06	1.01369	1.535e+06	1.20102	3.7595	5.77153e+06	1.01369	1.84201e+06	1.20363	3.96817	7.69538e+06	1.01369	2.45601e+06	1.20776	4.29649
2020-04-22	85	57	187327	3370	194891	1.01303	64845.5	1.15407	584674	1.01303	194536	1.16908	1.28417	974456	1.01303	324227	1.17613	1.87564	1.94891e+06	1.01303	648455	1.18576	2.67256	2.92337e+06	1.01303	972682	1.19143	3.13573	3.89783e+06	1.01303	1.29691e+06	1.19547	3.46301	4.87228e+06	1.01303	1.62114e+06	1.19861	3.71611	5.84674e+06	1.01303	1.94536e+06	1.20119	3.92241	7.79565e+06	1.01303	2.59382e+06	1.20526	4.24703
2020-04-23	86	58	189973	2646	197215	1.01192	71171.6	1.15231	591644	1.01192	213515	1.16712	1.26933	986074	1.01192	355858	1.17408	1.85404	1.97215e+06	1.01192	711716	1.18358	2.6419	2.95822e+06	1.01192	1.06757e+06	1.18917	3.09983	3.94429e+06	1.01192	1.42343e+06	1.19316	3.42344	4.93037e+06	1.01192	1.77929e+06	1.19626	3.6737	5.91644e+06	1.01192	2.13515e+06	1.19879	3.8777	7.88859e+06	1.01192	2.84686e+06	1.20281	4.1987
2020-04-24	87	59	192994	3021	199428	1.01122	75542.8	1.15058	598283	1.01122	226628	1.1652	1.25483	997138	1.01122	377714	1.17206	1.83292	1.99428e+06	1.01122	755428	1.18144	2.61193	2.99141e+06	1.01122	1.13314e+06	1.18696	3.06476	3.98855e+06	1.01122	1.51086e+06	1.19089	3.38476	4.98569e+06	1.01122	1.88857e+06	1.19395	3.63225	5.98283e+06	1.01122	2.26628e+06	1.19645	3.83399	7.9771e+06	1.01122	3.02171e+06	1.20042	4.15146
2020-04-25	88	60	195351	2357	201490	1.01034	81493.7	1.14888	604469	1.01034	244481	1.16332	1.24066	1.00745e+06	1.01034	407468	1.17009	1.81228	2.0149e+06	1.01034	814937	1.17934	2.58264	3.02234e+06	1.01034	1.2224e+06	1.18479	3.03046	4.02979e+06	1.01034	1.62987e+06	1.18867	3.34695	5.03724e+06	1.01034	2.03734e+06	1.19168	3.59172	6.04469e+06	1.01034	2.44481e+06	1.19416	3.79126	8.05958e+06	1.01034	3.25975e+06	1.19807	4.10526
2020-04-26	89	61	197675	2324	203486	1.00991	84603.1	1.14722	610459	1.00991	253809	1.16147	1.22681	1.01743e+06	1.00991	423016	1.16815	1.7921	2.03486e+06	1.00991	846031	1.17729	2.55399	3.05229e+06	1.00991	1.26905e+06	1.18266	2.99693	4.06973e+06	1.00991	1.69206e+06	1.18649	3.30997	5.08716e+06	1.00991	2.11508e+06	1.18947	3.55209	6.10459e+06	1.00991	2.53809e+06	1.19191	3.74947	8.13945e+06	1.00991	3.38412e+06	1.19577	4.06009
2020-04-27	90	62	199414	1739	205349	1.00916	90415.2	1.14559	616048	1.00916	271246	1.15966	1.21326	1.02675e+06	1.00916	452076	1.16626	1.77237	2.05349e+06	1.00916	904152	1.17527	2.52598	3.08024e+06	1.00916	1.35623e+06	1.18058	2.96413	4.10699e+06	1.00916	1.8083e+06	1.18436	3.2738	5.13374e+06	1.00916	2.26038e+06	1.1873	3.51333	6.16048e+06	1.00916	2.71246e+06	1.18971	3.70859	8.21398e+06	1.00916	3.61661e+06	1.19352	4.01589
2020-04-28	91	63	201505	2091	207139	1.00871	94063.4	1.14399	621416	1.00871	282190	1.15788	1.20001	1.03569e+06	1.00871	470317	1.1644	1.75306	2.07139e+06	1.00871	940634	1.1733	2.49857	3.10708e+06	1.00871	1.41095e+06	1.17854	2.93204	4.14277e+06	1.00871	1.88127e+06	1.18227	3.23842	5.17846e+06	1.00871	2.35158e+06	1.18517	3.4754	6.21416e+06	1.00871	2.8219e+06	1.18755	3.66859	8.28554e+06	1.00871	3.76253e+06	1.19131	3.97265
2020-04-29	92	64	203591	2086	208783	1.00794	100887	1.14241	626348	1.00794	302660	1.15614	1.18704	1.04391e+06	1.00794	504433	1.16257	1.73418	2.08783e+06	1.00794	1.00887e+06	1.17137	2.47175	3.13174e+06	1.00794	1.5133e+06	1.17654	2.90063	4.17565e+06	1.00794	2.01773e+06	1.18022	3.20379	5.21956e+06	1.00794	2.52217e+06	1.18309	3.43828	6.26348e+06	1.00794	3.0266e+06	1.18544	3.62945	8.3513e+06	1.00794	4.03547e+06	1.18915	3.93033
2020-04-30	93	65	205463	1872	210335	1.00743	105616	1.14087	631005	1.00743	316848	1.15443	1.17435	1.05167e+06	1.00743	528080	1.16078	1.71569	2.10335e+06	1.00743	1.05616e+06	1.16947	2.4455	3.15502e+06	1.00743	1.58424e+06	1.17458	2.8699	4.2067e+06	1.00743	2.11232e+06	1.17822	3.16989	5.25837e+06	1.00743	2.6404e+06	1.18105	3.40194	6.31005e+06	1.00743	3.16848e+06	1.18336	3.59113	8.41339e+06	1.00743	4.22464e+06	1.18703	3.8889
2020-05-01	94	66	207428	1965	211820	1.00706	109334	1.13936	635460	1.00706	328003	1.15275	1.16193	1.0591e+06	1.00706	546672	1.15903	1.69759	2.1182e+06	1.00706	1.09334e+06	1.16761	2.4198	3.1773e+06	1.00706	1.64002e+06	1.17266	2.8398	4.2364e+06	1.00706	2.18669e+06	1.17625	3.1367	5.2955e+06	1.00706	2.73336e+06	1.17905	3.36637	6.3546e+06	1.00706	3.28003e+06	1.18134	3.55362	8.47279e+06	1.00706	4.37338e+06	1.18496	3.84834
2020-05-02	95	67	209328	1900	213214	1.00658	114343	1.13787	639641	1.00658	343030	1.15111	1.14977	1.06607e+06	1.00658	571717	1.15731	1.67988	2.13214e+06	1.00658	1.14343e+06	1.16579	2.39464	3.19821e+06	1.00658	1.71515e+06	1.17077	2.81033	4.26427e+06	1.00658	2.28687e+06	1.17432	3.1042	5.33034e+06	1.00658	2.85858e+06	1.17709	3.33153	6.39641e+06	1.00658	3.4303e+06	1.17935	3.51688	8.52855e+06	1.00658	4.57373e+06	1.18292	3.80861
2020-05-03	96	68	210717	1389	214491	1.00599	120898	1.13641	643473	1.00599	362693	1.14949	1.13786	1.07245e+06	1.00599	604489	1.15562	1.66252	2.14491e+06	1.00599	1.20898e+06	1.164	2.36999	3.21736e+06	1.00599	1.81347e+06	1.16892	2.78147	4.28982e+06	1.00599	2.41796e+06	1.17243	3.07237	5.36227e+06	1.00599	3.02245e+06	1.17516	3.29741	6.43473e+06	1.00599	3.62693e+06	1.1774	3.48089	8.57963e+06	1.00599	4.83591e+06	1.18093	3.76969
2020-05-04	97	69	211938	1221	215684	1.00556	125922	1.13498	647052	1.00556	377767	1.14791	1.1262	1.07842e+06	1.00556	629612	1.15397	1.64553	2.15684e+06	1.00556	1.25922e+06	1.16224	2.34585	3.23526e+06	1.00556	1.88884e+06	1.16711	2.75319	4.31368e+06	1.00556	2.51845e+06	1.17058	3.04118	5.3921e+06	1.00556	3.14806e+06	1.17327	3.26397	6.47052e+06	1.00556	3.77767e+06	1.17548	3.44563	8.62737e+06	1.00556	5.0369e+06	1.17897	3.73156
2020-05-05	98	70	213013	1075	216809	1.00522	130206	1.13357	650428	1.00522	390618	1.14635	1.11477	1.08405e+06	1.00522	651030	1.15234	1.62887	2.16809e+06	1.00522	1.30206e+06	1.16052	2.32219	3.25214e+06	1.00522	1.95309e+06	1.16533	2.72549	4.33619e+06	1.00522	2.60412e+06	1.16876	3.01062	5.42023e+06	1.00522	3.25515e+06	1.17142	3.23121	6.50428e+06	1.00522	3.90618e+06	1.17361	3.41107	8.67237e+06	1.00522	5.20824e+06	1.17706	3.6942
2020-05-06	99	71	214457	1444	217981	1.00541	127837	1.1322	653943	1.00541	383510	1.14483	1.10357	1.08991e+06	1.00541	639183	1.15076	1.61255	2.17981e+06	1.00541	1.27837e+06	1.15884	2.299	3.26972e+06	1.00541	1.91755e+06	1.1636	2.69833	4.35962e+06	1.00541	2.55673e+06	1.16698	2.98067	5.44953e+06	1.00541	3.19592e+06	1.16962	3.1991	6.53943e+06	1.00541	3.8351e+06	1.17177	3.37721	8.71925e+06	1.00541	5.11347e+06	1.17518	3.65757
2020-05-07	100	72	215858	1401	219074	1.00501	132887	1.13085	657221	1.00501	398662	1.14334	1.0926	1.09537e+06	1.00501	664437	1.1492	1.59656	2.19074e+06	1.00501	1.32887e+06	1.15719	2.27628	3.2861e+06	1.00501	1.99331e+06	1.16189	2.67171	4.38147e+06	1.00501	2.65775e+06	1.16524	2.9513	5.47684e+06	1.00501	3.32218e+06	1.16785	3.16762	6.57221e+06	1.00501	3.98662e+06	1.16998	3.34401	8.76294e+06	1.00501	5.31549e+06	1.17335	3.62167
2020-05-08	101	73	217185	1327	220108	1.00472	136801	1.12953	660323	1.00472	410404	1.14188	1.08184	1.10054e+06	1.00472	684007	1.14767	1.58087	2.20108e+06	1.00472	1.36801e+06	1.15558	2.254	3.30161e+06	1.00472	2.05202e+06	1.16022	2.64561	4.40215e+06	1.00472	2.73603e+06	1.16353	2.92252	5.50269e+06	1.00472	3.42004e+06	1.16611	3.13676	6.60323e+06	1.00472	4.10404e+06	1.16821	3.31145	8.8043e+06	1.00472	5.47206e+06	1.17155	3.58646
2020-05-09	102	74	218268	1083	221065	1.00435	142006	1.12823	663194	1.00435	426017	1.14045	1.07129	1.10532e+06	1.00435	710029	1.14617	1.5655	2.21065e+06	1.00435	1.42006e+06	1.15399	2.23215	3.31597e+06	1.00435	2.13009e+06	1.15858	2.62002	4.42129e+06	1.00435	2.84012e+06	1.16186	2.89428	5.52662e+06	1.00435	3.55014e+06	1.1644	3.10649	6.63194e+06	1.00435	4.26017e+06	1.16648	3.27953	8.84259e+06	1.00435	5.68023e+06	1.16978	3.55193
2020-05-10	103	75	219070	802	221992	1.0042	144233	1.12695	665976	1.0042	432700	1.13904	1.06095	1.10996e+06	1.0042	721166	1.1447	1.55042	2.21992e+06	1.0042	1.44233e+06	1.15243	2.21072	3.32988e+06	1.0042	2.1635e+06	1.15698	2.59491	4.43984e+06	1.0042	2.88467e+06	1.16021	2.86659	5.5498e+06	1.0042	3.60583e+06	1.16273	3.07679	6.65976e+06	1.0042	4.327e+06	1.16479	3.24821	8.87969e+06	1.0042	5.76933e+06	1.16805	3.51806
2020-05-11	104	76	219814	744	222901	1.0041	145709	1.1257	668704	1.0041	437128	1.13766	1.0508	1.11451e+06	1.0041	728546	1.14326	1.53562	2.22901e+06	1.0041	1.45709e+06	1.15091	2.18969	3.34352e+06	1.0041	2.18564e+06	1.1554	2.57029	4.45803e+06	1.0041	2.91418e+06	1.1586	2.83942	5.57254e+06	1.0041	3.64273e+06	1.16109	3.04767	6.68704e+06	1.0041	4.37128e+06	1.16313	3.21748	8.91606e+06	1.0041	5.82837e+06	1.16635	3.48483
2020-05-12	105	77	221216	1402	223769	1.00389	148829	1.12448	671307	1.00389	446486	1.1363	1.04084	1.11884e+06	1.00389	744143	1.14185	1.52111	2.23769e+06	1.00389	1.48829e+06	1.14941	2.16907	3.35653e+06	1.00389	2.23243e+06	1.15386	2.54612	4.47538e+06	1.00389	2.97657e+06	1.15702	2.81276	5.59422e+06	1.00389	3.72072e+06	1.15948	3.01908	6.71307e+06	1.00389	4.46486e+06	1.1615	3.18733	8.95075e+06	1.00389	5.95315e+06	1.16468	3.45222
2020-05-13	106	78	222104	888	224552	1.0035	155044	1.12327	673656	1.0035	465133	1.13497	1.03107	1.12276e+06	1.0035	775222	1.14046	1.50687	2.24552e+06	1.0035	1.55044e+06	1.14794	2.14883	3.36828e+06	1.0035	2.32566e+06	1.15234	2.52241	4.49104e+06	1.0035	3.10089e+06	1.15547	2.7866	5.6138e+06	1.0035	3.87611e+06	1.1579	2.99103	6.73656e+06	1.0035	4.65133e+06	1.1599	3.15774	8.98209e+06	1.0035	6.20177e+06	1.16305	3.42022
2020-05-14	107	79	223096	992	225304	1.00335	157589	1.12209	675911	1.00335	472766	1.13367	1.02149	1.12652e+06	1.00335	787943	1.13909	1.49289	2.25304e+06	1.00335	1.57589e+06	1.14649	2.12896	3.37955e+06	1.00335	2.36383e+06	1.15085	2.49913	4.50607e+06	1.00335	3.15177e+06	1.15394	2.76092	5.63259e+06	1.00335	3.93971e+06	1.15635	2.9635	6.75911e+06	1.00335	4.72766e+06	1.15833	3.1287	9.01214e+06	1.00335	6.30354e+06	1.16144	3.3888
2020-05-15	108	80	223885	789	226005	1.00311	161555	1.12092	678015	1.00311	484666	1.13238	1.01208	1130025	1.00311	807776	1.13775	1.47917	2260050	1.00311	1.61555e+06	1.14508	2.10946	3390075	1.00311	2.42333e+06	1.14938	2.47628	4520100	1.00311	3.23111e+06	1.15245	2.73571	5650125	1.00311	4.03888e+06	1.15483	2.93646	6780150	1.00311	4.84666e+06	1.15678	3.10018	9040200	1.00311	6.46221e+06	1.15987	3.35796
2020-05-16	109	81	224760	875	226687	1.00302	163238	1.11978	680061	1.00302	489715	1.13112	1.00284	1.13343e+06	1.00302	816192	1.13644	1.4657	2.26687e+06	1.00302	1.63238e+06	1.14369	2.09031	3.4003e+06	1.00302	2.44858e+06	1.14795	2.45384	4.53374e+06	1.00302	3.26477e+06	1.15098	2.71095	5.66717e+06	1.00302	4.08096e+06	1.15334	2.90992	6.80061e+06	1.00302	4.89715e+06	1.15527	3.07218	9.06747e+06	1.00302	6.52954e+06	1.15832	3.32767
2020-05-17	110	82	225435	675	227339	1.00288	165721	1.11866	682018	1.00288	497164	1.12989	0.993768	1.1367e+06	1.00288	828606	1.13514	1.45247	2.27339e+06	1.00288	1.65721e+06	1.14232	2.0715	3.41009e+06	1.00288	2.48582e+06	1.14654	2.43181	4.54679e+06	1.00288	3.31442e+06	1.14954	2.68664	5.68348e+06	1.00288	4.14303e+06	1.15188	2.88385	6.82018e+06	1.00288	4.97164e+06	1.15379	3.04468	9.09357e+06	1.00288	6.62885e+06	1.15681	3.29792
2020-05-18	111	83	225886	451	227971	1.00278	167526	1.11756	683913	1.00278	502578	1.12867	0.984859	1.13986e+06	1.00278	837630	1.13388	1.43948	2.27971e+06	1.00278	1.67526e+06	1.14098	2.05303	3.41957e+06	1.00278	2.51289e+06	1.14516	2.41017	4.55942e+06	1.00278	3.35052e+06	1.14813	2.66276	5.69928e+06	1.00278	4.18815e+06	1.15044	2.85824	6.83913e+06	1.00278	5.02578e+06	1.15233	3.01767	9.11885e+06	1.00278	6.70104e+06	1.15532	3.2687
2020-05-19	112	84	226699	813	228581	1.00268	169434	1.11647	685744	1.00268	508303	1.12748	0.976109	1.14291e+06	1.00268	847172	1.13263	1.42672	2.28581e+06	1.00268	1.69434e+06	1.13966	2.03489	3.42872e+06	1.00268	2.54152e+06	1.1438	2.3889	4.57163e+06	1.00268	3.38869e+06	1.14674	2.63931	5.71454e+06	1.00268	4.23586e+06	1.14903	2.83309	6.85744e+06	1.00268	5.08303e+06	1.1509	2.99114	9.14326e+06	1.00268	6.77738e+06	1.15386	3.23999
2020-05-20	113	85	227364	665	229132	1.00241	174567	1.11541	687397	1.00241	523701	1.12631	0.967512	1.14566e+06	1.00241	872835	1.13141	1.41419	2.29132e+06	1.00241	1.74567e+06	1.13837	2.01707	3.43698e+06	1.00241	2.61851e+06	1.14246	2.36802	4.58265e+06	1.00241	3.49134e+06	1.14538	2.61626	5.72831e+06	1.00241	4.36418e+06	1.14764	2.80837	6.87397e+06	1.00241	5.23701e+06	1.14949	2.96506	9.16529e+06	1.00241	6.98268e+06	1.15242	3.21179
2020-05-21	114	86	228006	642	229672	1.00235	175678	1.11436	689015	1.00235	527035	1.12516	0.959066	1.14836e+06	1.00235	878392	1.13021	1.40187	2.29672e+06	1.00235	1.75678e+06	1.1371	1.99955	3.44507e+06	1.00235	2.63518e+06	1.14115	2.34749	4.59343e+06	1.00235	3.51357e+06	1.14404	2.59361	5.74179e+06	1.00235	4.39196e+06	1.14628	2.78408	6.89015e+06	1.00235	5.27035e+06	1.14811	2.93944	9.18686e+06	1.00235	7.02714e+06	1.15101	3.18407
2020-05-22	115	87	228658	652	230204	1.00232	176399	1.11334	690612	1.00232	529198	1.12402	0.950766	1.15102e+06	1.00232	881997	1.12903	1.38976	2.30204e+06	1.00232	1.76399e+06	1.13585	1.98234	3.45306e+06	1.00232	2.64599e+06	1.13987	2.32732	4.60408e+06	1.00232	3.52799e+06	1.14272	2.57135	5.7551e+06	1.00232	4.40998e+06	1.14494	2.76021	6.90612e+06	1.00232	5.29198e+06	1.14676	2.91426	9.20815e+06	1.00232	7.05597e+06	1.14963	3.15682
2020-05-23	116	88	229327	669	230717	1.00223	178225	1.11233	692150	1.00223	534676	1.12291	0.942609	1.15358e+06	1.00223	891127	1.12787	1.37787	2.30717e+06	1.00223	1.78225e+06	1.13463	1.96542	3.46075e+06	1.00223	2.67338e+06	1.1386	2.30749	4.61433e+06	1.00223	3.56451e+06	1.14143	2.54947	5.76792e+06	1.00223	4.45563e+06	1.14363	2.73675	6.9215e+06	1.00223	5.34676e+06	1.14543	2.8895	9.22867e+06	1.00223	7.12901e+06	1.14827	3.13004
2020-05-24	117	89	229858	531	231193	1.00207	181591	1.11134	693580	1.00207	544772	1.12182	0.93459	1.15597e+06	1.00207	907953	1.12673	1.36617	2.31193e+06	1.00207	1.81591e+06	1.13343	1.94878	3.4679e+06	1.00207	2.72386e+06	1.13736	2.28799	4.62387e+06	1.00207	3.63181e+06	1.14016	2.52795	5.77984e+06	1.00207	4.53977e+06	1.14234	2.71368	6.9358e+06	1.00207	5.44772e+06	1.14412	2.86516	9.24774e+06	1.00207	7.26363e+06	1.14693	3.1037
2020-05-25	118	90	230158	300	231642	1.00194	184295	1.11036	694926	1.00194	552885	1.12075	0.926707	1.15821e+06	1.00194	921476	1.12561	1.35467	2.31642e+06	1.00194	1.84295e+06	1.13224	1.93243	3.47463e+06	1.00194	2.76443e+06	1.13614	2.26882	4.63284e+06	1.00194	3.6859e+06	1.13891	2.5068	5.79105e+06	1.00194	4.60738e+06	1.14107	2.69099	6.94926e+06	1.00194	5.52885e+06	1.14283	2.84123	9.26567e+06	1.00194	7.3718e+06	1.14562	3.07781
2020-05-26	119	91	230555	397	232076	1.00187	185721	1.1094	696228	1.00187	557162	1.11969	0.918955	1160380	1.00187	928604	1.12451	1.34336	2320760	1.00187	1.85721e+06	1.13108	1.91635	3481140	1.00187	2.78581e+06	1.13494	2.24997	4641520	1.00187	3.71441e+06	1.13769	2.486	5801900	1.00187	4.64302e+06	1.13982	2.66868	6962280	1.00187	5.57162e+06	1.14157	2.81769	9283040	1.00187	7.42883e+06	1.14433	3.05234
2020-05-27	120	92	231139	584	232499	1.00182	186874	1.10846	697497	1.00182	560623	1.11866	0.911332	1.16249e+06	1.00182	934372	1.12343	1.33224	2.32499e+06	1.00182	1.86874e+06	1.12994	1.90053	3.48748e+06	1.00182	2.80312e+06	1.13376	2.23144	4.64998e+06	1.00182	3.73749e+06	1.13648	2.46554	5.81247e+06	1.00182	4.67186e+06	1.1386	2.64674	6.97497e+06	1.00182	5.60623e+06	1.14033	2.79454	9.29995e+06	1.00182	7.47498e+06	1.14306	3.0273
2020-05-28	121	93	231732	593	232884	1.00166	190603	1.10753	698652	1.00166	571808	1.11763	0.903835	1.16442e+06	1.00166	953014	1.12236	1.32131	2.32884e+06	1.00166	1.90603e+06	1.12881	1.88497	3.49326e+06	1.00166	2.85904e+06	1.1326	2.2132	4.65768e+06	1.00166	3.81206e+06	1.1353	2.44541	5.8221e+06	1.00166	4.76507e+06	1.13739	2.62516	6.98652e+06	1.00166	5.71808e+06	1.13911	2.77177	9.31537e+06	1.00166	7.62411e+06	1.14182	3.00266
2020-05-29	122	94	232248	516	233210	1.0014	196636	1.10662	699630	1.0014	589907	1.11663	0.89646	1166050	1.0014	983179	1.12131	1.31055	2332100	1.0014	1.96636e+06	1.1277	1.86967	3498150	1.0014	2.94954e+06	1.13146	2.19526	4664200	1.0014	3.93272e+06	1.13413	2.42562	5830250	1.0014	4.9159e+06	1.1362	2.60392	6996300	1.0014	5.89907e+06	1.1379	2.74936	9328400	1.0014	7.86543e+06	1.14059	2.97842
2020-05-30	123	95	232664	416	233536	1.0014	196653	1.10572	700608	1.0014	589960	1.11564	0.889204	1.16768e+06	1.0014	983266	1.12028	1.29996	2.33536e+06	1.0014	1.96653e+06	1.12661	1.85461	3.50304e+06	1.0014	2.9498e+06	1.13033	2.17761	4.67072e+06	1.0014	3.93307e+06	1.13298	2.40613	5.8384e+06	1.0014	4.91633e+06	1.13504	2.58303	7.00608e+06	1.0014	5.8996e+06	1.13672	2.72732	9.34145e+06	1.0014	7.86613e+06	1.13938	2.95456
2020-05-31	124	96	232997	333	233841	1.00131	198870	1.10484	701524	1.00131	596611	1.11467	0.882064	1.16921e+06	1.00131	994351	1.11927	1.28955	2.33841e+06	1.00131	1.9887e+06	1.12554	1.83979	3.50762e+06	1.00131	2.98305e+06	1.12923	2.16024	4.67683e+06	1.00131	3.9774e+06	1.13185	2.38696	5.84604e+06	1.00131	4.97176e+06	1.13389	2.56246	7.01524e+06	1.00131	5.96611e+06	1.13556	2.70563	9.35366e+06	1.00131	7.95481e+06	1.1382	2.93109
2020-06-01	125	97	233197	200	234127	1.00122	200970	1.10397	702382	1.00122	602909	1.11371	0.875039	1.17064e+06	1.00122	1.00485e+06	1.11827	1.2793	2.34127e+06	1.00122	2.0097e+06	1.12449	1.82521	3.51191e+06	1.00122	3.01454e+06	1.12814	2.14314	4.68255e+06	1.00122	4.01939e+06	1.13074	2.3681	5.85318e+06	1.00122	5.02424e+06	1.13276	2.54223	7.02382e+06	1.00122	6.02909e+06	1.13442	2.68427	9.36509e+06	1.00122	8.03878e+06	1.13703	2.90798
2020-06-02	126	98	233515	318	234425	1.00127	199786	1.10311	703274	1.00127	599357	1.11277	0.868124	1.17212e+06	1.00127	998929	1.11729	1.26921	2.34425e+06	1.00127	1.99786e+06	1.12345	1.81085	3.51637e+06	1.00127	2.99679e+06	1.12708	2.12631	4.68849e+06	1.00127	3.99571e+06	1.12965	2.34952	5.86061e+06	1.00127	4.99464e+06	1.13165	2.52231	7.03274e+06	1.00127	5.99357e+06	1.13329	2.66326	9.37698e+06	1.00127	7.99143e+06	1.13588	2.88524
2020-06-03	127	99	233836	321	234717	1.00125	200363	1.10227	704151	1.00125	601090	1.11185	0.861318	1.17358e+06	1.00125	1.00182e+06	1.11633	1.25928	2.34717e+06	1.00125	2.00363e+06	1.12244	1.79672	3.52075e+06	1.00125	3.00545e+06	1.12603	2.10975	4.69434e+06	1.00125	4.00727e+06	1.12858	2.33124	5.86792e+06	1.00125	5.00908e+06	1.13056	2.5027	7.04151e+06	1.00125	6.0109e+06	1.13219	2.64256	9.38867e+06	1.00125	8.01453e+06	1.13476	2.86285
2020-06-04	128	100	234013	177	234992	1.00117	202252	1.10144	704976	1.00117	606757	1.11094	0.854618	1.17496e+06	1.00117	1.01126e+06	1.11538	1.2495	2.34992e+06	1.00117	2.02252e+06	1.12143	1.78281	3.52488e+06	1.00117	3.03379e+06	1.12499	2.09344	4.69984e+06	1.00117	4.04505e+06	1.12752	2.31324	5.8748e+06	1.00117	5.05631e+06	1.12949	2.48339	7.04976e+06	1.00117	6.06757e+06	1.1311	2.62219	9.39969e+06	1.00117	8.0901e+06	1.13365	2.84081
2020-06-05	129		234531	518	235296	1.00129	199137	1.10063	705889	1.00129	597411	1.11004	0.848021	1.17648e+06	1.00129	995685	1.11445	1.23988	2.35296e+06	1.00129	1.99137e+06	1.12045	1.76911	3.52944e+06	1.00129	2.98705e+06	1.12398	2.07738	4.70593e+06	1.00129	3.98274e+06	1.12649	2.29552	5.88241e+06	1.00129	4.97842e+06	1.12844	2.46438	7.05889e+06	1.00129	5.97411e+06	1.13003	2.60213	9.41185e+06	1.00129	7.96548e+06	1.13256	2.8191
2020-06-06	130		234801	270	235550	1.00108	204789	1.09983	706649	1.00108	614366	1.10916	0.841526	1.17775e+06	1.00108	1.02394e+06	1.11353	1.2304	2.3555e+06	1.00108	2.04789e+06	1.11948	1.75563	3.53325e+06	1.00108	3.07183e+06	1.12298	2.06157	4.71099e+06	1.00108	4.09578e+06	1.12546	2.27806	5.88874e+06	1.00108	5.11972e+06	1.1274	2.44566	7.06649e+06	1.00108	6.14366e+06	1.12898	2.58238	9.42199e+06	1.00108	8.19155e+06	1.13148	2.79772
2020-06-07	131		234998	197	235814	1.00112	203597	1.09904	707442	1.00112	610792	1.10829	0.835129	1179070	1.00112	1.01799e+06	1.11262	1.22106	2358140	1.00112	2.03597e+06	1.11852	1.74234	3537210	1.00112	3.05396e+06	1.12199	2.04599	4716280	1.00112	4.07195e+06	1.12446	2.26087	5895350	1.00112	5.08993e+06	1.12638	2.42721	7074420	1.00112	6.10792e+06	1.12794	2.56292	9432560	1.00112	8.14389e+06	1.13042	2.77666
2020-06-08	132		235278	280	236098	1.00121	201368	1.09826	708295	1.00121	604103	1.10744	0.828828	1.18049e+06	1.00121	1.00684e+06	1.11173	1.21187	2.36098e+06	1.00121	2.01368e+06	1.11759	1.72926	3.54148e+06	1.00121	3.02051e+06	1.12102	2.03065	4.72197e+06	1.00121	4.02735e+06	1.12347	2.24393	5.90246e+06	1.00121	5.03419e+06	1.12537	2.40905	7.08295e+06	1.00121	6.04103e+06	1.12693	2.54375	9.44394e+06	1.00121	8.0547e+06	1.12939	2.75592
2020-06-09	133		235561	283	236386	1.00122	201069	1.0975	709158	1.00122	603207	1.1066	0.822622	1.18193e+06	1.00122	1.00535e+06	1.11086	1.20281	2.36386e+06	1.00122	2.01069e+06	1.11666	1.71637	3.54579e+06	1.00122	3.01604e+06	1.12007	2.01554	4.72772e+06	1.00122	4.02138e+06	1.1225	2.22725	5.90965e+06	1.00122	5.02673e+06	1.12438	2.39116	7.09158e+06	1.00122	6.03207e+06	1.12592	2.52487	9.45543e+06	1.00122	8.04276e+06	1.12836	2.73548
2020-06-10	134		235763	202	236663	1.00117	202291	1.09674	709989	1.00117	606872	1.10577	0.816508	1.18331e+06	1.00117	1.01145e+06	1.11	1.19389	2.36663e+06	1.00117	2.02291e+06	1.11575	1.70367	3.54994e+06	1.00117	3.03436e+06	1.11913	2.00065	4.73326e+06	1.00117	4.04581e+06	1.12154	2.21082	5.91657e+06	1.00117	5.05727e+06	1.12341	2.37352	7.09989e+06	1.00117	6.06872e+06	1.12494	2.50627	9.46651e+06	1.00117	8.09163e+06	1.12736	2.71535
2020-06-11	135		236142	379	236958	1.00125	200279	1.096	710874	1.00125	600836	1.10496	0.810485	1.18479e+06	1.00125	1.00139e+06	1.10915	1.1851	2.36958e+06	1.00125	2.00279e+06	1.11486	1.69116	3.55437e+06	1.00125	3.00418e+06	1.11821	1.98598	4.73916e+06	1.00125	4.00557e+06	1.1206	2.19462	5.92395e+06	1.00125	5.00697e+06	1.12245	2.35615	7.10874e+06	1.00125	6.00836e+06	1.12397	2.48793	9.47831e+06	1.00125	8.01115e+06	1.12637	2.69551
2020-06-12	136		236305	163	237244	1.00121	201300	1.09528	711733	1.00121	603900	1.10416	0.804549	1.18622e+06	1.00121	1.0065e+06	1.10831	1.17644	2.37244e+06	1.00121	2.013e+06	1.11398	1.67883	3.55866e+06	1.00121	3.0195e+06	1.1173	1.97152	4.74489e+06	1.00121	4.026e+06	1.11967	2.17866	5.93111e+06	1.00121	5.0325e+06	1.12151	2.33903	7.11733e+06	1.00121	6.039e+06	1.12301	2.46987	9.48977e+06	1.00121	8.052e+06	1.12539	2.67596
2020-06-13	137		236651	346	237543	1.00126	199896	1.09456	712630	1.00126	599688	1.10337	0.7987	1.18772e+06	1.00126	999480	1.10749	1.1679	2.37543e+06	1.00126	1.99896e+06	1.11311	1.66667	3.56315e+06	1.00126	2.99844e+06	1.11641	1.95727	4.75087e+06	1.00126	3.99792e+06	1.11876	2.16293	5.93858e+06	1.00126	4.9974e+06	1.12058	2.32216	7.1263e+06	1.00126	5.99688e+06	1.12207	2.45206	9.50173e+06	1.00126	7.99584e+06	1.12443	2.65669
2020-06-14	138		236989	338	237831	1.00121	201293	1.09385	713492	1.00121	603879	1.10259	0.792935	1.18915e+06	1.00121	1.00647e+06	1.10668	1.15948	2.37831e+06	1.00121	2.01293e+06	1.11226	1.6547	3.56746e+06	1.00121	3.0194e+06	1.11553	1.94323	4.75661e+06	1.00121	4.02586e+06	1.11786	2.14743	5.94576e+06	1.00121	5.03233e+06	1.11967	2.30553	7.13492e+06	1.00121	6.03879e+06	1.12115	2.43451	9.51322e+06	1.00121	8.05172e+06	1.12349	2.63769
2020-06-15	139		237290	301	238102	1.00114	203243	1.09315	714305	1.00114	609729	1.10183	0.787253	1.19051e+06	1.00114	1.01621e+06	1.10589	1.15119	2.38102e+06	1.00114	2.03243e+06	1.11141	1.64289	3.57152e+06	1.00114	3.04864e+06	1.11466	1.92938	4.76203e+06	1.00114	4.06486e+06	1.11697	2.13214	5.95254e+06	1.00114	5.08107e+06	1.11876	2.28913	7.14305e+06	1.00114	6.09729e+06	1.12023	2.41721	9.52406e+06	1.00114	8.12971e+06	1.12255	2.61896
2020-06-16	140		237500	210	238361	1.00109	204639	1.09247	715083	1.00109	613916	1.10107	0.781652	1.19181e+06	1.00109	1.02319e+06	1.1051	1.14302	2.38361e+06	1.00109	2.04639e+06	1.11058	1.63125	3.57542e+06	1.00109	3.06958e+06	1.11381	1.91573	4.76722e+06	1.00109	4.09277e+06	1.1161	2.11708	5.95903e+06	1.00109	5.11597e+06	1.11788	2.27297	7.15083e+06	1.00109	6.13916e+06	1.11933	2.40015	9.53445e+06	1.00109	8.18555e+06	1.12164	2.6005
2020-06-17	141		237828	328	238607	1.00103	206344	1.09179	715821	1.00103	619031	1.10033	0.77613	1.19303e+06	1.00103	1.03172e+06	1.10432	1.13496	2.38607e+06	1.00103	2.06344e+06	1.10977	1.61978	3.5791e+06	1.00103	3.09515e+06	1.11296	1.90228	4.77214e+06	1.00103	4.12687e+06	1.11524	2.10222	5.96517e+06	1.00103	5.15859e+06	1.117	2.25703	7.15821e+06	1.00103	6.19031e+06	1.11845	2.38334	9.54427e+06	1.00103	8.25374e+06	1.12073	2.5823
2020-06-18	142		238147	319	238833	1.00095	208790	1.09112	716499	1.00095	626371	1.0996	0.770685	1.19416e+06	1.00095	1.04395e+06	1.10356	1.12701	2.38833e+06	1.00095	2.0879e+06	1.10896	1.60846	3.58249e+06	1.00095	3.13185e+06	1.11213	1.88901	4.77666e+06	1.00095	4.17581e+06	1.11439	2.08757	5.97082e+06	1.00095	5.21976e+06	1.11614	2.24131	7.16499e+06	1.00095	6.26371e+06	1.11757	2.36675	9.55331e+06	1.00095	8.35161e+06	1.11984	2.56435
2020-06-19	143		238398	251	239056	1.00093	209225	1.09047	717167	1.00093	627674	1.09888	0.765317	1.19528e+06	1.00093	1.04612e+06	1.10281	1.11917	2.39056e+06	1.00093	2.09225e+06	1.10817	1.5973	3.58583e+06	1.00093	3.13837e+06	1.11131	1.87592	4.78111e+06	1.00093	4.1845e+06	1.11355	2.07313	5.97639e+06	1.00093	5.23062e+06	1.11529	2.22582	7.17167e+06	1.00093	6.27674e+06	1.11671	2.3504	9.56222e+06	1.00093	8.36899e+06	1.11896	2.54665
2020-06-20	144		238662	264	239279	1.00093	209179	1.08982	717837	1.00093	627538	1.09816	0.760022	1.19639e+06	1.00093	1.0459e+06	1.10207	1.11144	2.39279e+06	1.00093	2.09179e+06	1.10738	1.5863	3.58918e+06	1.00093	3.13769e+06	1.11051	1.86302	4.78558e+06	1.00093	4.18359e+06	1.11273	2.05888	5.98197e+06	1.00093	5.22948e+06	1.11445	2.21053	7.17837e+06	1.00093	6.27538e+06	1.11586	2.33427	9.57115e+06	1.00093	8.36717e+06	1.1181	2.52919
2020-06-21	145		238886	224	239489	1.00088	210811	1.08918	718468	1.00088	632433	1.09746	0.754801	1.19745e+06	1.00088	1.05405e+06	1.10133	1.10382	2.39489e+06	1.00088	2.10811e+06	1.10661	1.57545	3.59234e+06	1.00088	3.16216e+06	1.10971	1.85029	4.78979e+06	1.00088	4.21622e+06	1.11191	2.04483	5.98724e+06	1.00088	5.27027e+06	1.11363	2.19546	7.18468e+06	1.00088	6.32433e+06	1.11503	2.31836	9.57958e+06	1.00088	8.43244e+06	1.11724	2.51197
2020-06-22	146		239107	221	239693	1.00085	211748	1.08855	719079	1.00085	635243	1.09677	0.74965	1.19846e+06	1.00085	1.05874e+06	1.10061	1.0963	2.39693e+06	1.00085	2.11748e+06	1.10585	1.56474	3.59539e+06	1.00085	3.17621e+06	1.10893	1.83773	4.79386e+06	1.00085	4.23495e+06	1.11111	2.03096	5.99232e+06	1.00085	5.29369e+06	1.11281	2.18058	7.19079e+06	1.00085	6.35243e+06	1.1142	2.30266	9.58771e+06	1.00085	8.4699e+06	1.1164	2.49498
2020-06-23	147		239220	113	239883	1.00079	213526	1.08792	719648	1.00079	640579	1.09609	0.74457	1.19941e+06	1.00079	1.06763e+06	1.0999	1.08888	2.39883e+06	1.00079	2.13526e+06	1.1051	1.55418	3.59824e+06	1.00079	3.20289e+06	1.10815	1.82535	4.79765e+06	1.00079	4.27052e+06	1.11032	2.01729	5.99707e+06	1.00079	5.33816e+06	1.11201	2.16591	7.19648e+06	1.00079	6.40579e+06	1.11339	2.28718	9.59531e+06	1.00079	8.54105e+06	1.11557	2.47822
2020-06-24	148		239410	190	240077	1.00081	213005	1.08731	720230	1.00081	639015	1.09541	0.739557	1.20038e+06	1.00081	1.06502e+06	1.0992	1.08157	2.40077e+06	1.00081	2.13005e+06	1.10436	1.54376	3.60115e+06	1.00081	3.19507e+06	1.10739	1.81313	4.80153e+06	1.00081	4.2601e+06	1.10954	2.0038	6.00192e+06	1.00081	5.32512e+06	1.11122	2.15144	7.2023e+06	1.00081	6.39015e+06	1.11259	2.2719	9.60307e+06	1.00081	8.5202e+06	1.11475	2.46168
2020-06-25	149		239706	296	240270	1.0008	213175	1.08671	720809	1.0008	639526	1.09475	0.734612	1.20135e+06	1.0008	1.06588e+06	1.09851	1.07435	2.4027e+06	1.0008	2.13175e+06	1.10363	1.53348	3.60404e+06	1.0008	3.19763e+06	1.10664	1.80107	4.80539e+06	1.0008	4.26351e+06	1.10878	1.99048	6.00674e+06	1.0008	5.32939e+06	1.11044	2.13715	7.20809e+06	1.0008	6.39526e+06	1.1118	2.25683	9.61078e+06	1.0008	8.52702e+06	1.11395	2.44536
2020-06-26	150		239961	255	240449	1.00075	214996	1.08611	721347	1.00075	644989	1.09409	0.729733	1.20224e+06	1.00075	1.07498e+06	1.09783	1.06722	2.40449e+06	1.00075	2.14996e+06	1.10291	1.52333	3.60673e+06	1.00075	3.22495e+06	1.1059	1.78917	4.80898e+06	1.00075	4.29993e+06	1.10802	1.97734	6.01122e+06	1.00075	5.37491e+06	1.10967	2.12306	7.21347e+06	1.00075	6.44989e+06	1.11102	2.24195	9.61795e+06	1.00075	8.59986e+06	1.11315	2.42926
2020-06-27	151		240136	175	240624	1.00073	215628	1.08552	721871	1.00073	646884	1.09345	0.724918	1.20312e+06	1.00073	1.07814e+06	1.09715	1.06019	2.40624e+06	1.00073	2.15628e+06	1.1022	1.51332	3.60935e+06	1.00073	3.23442e+06	1.10516	1.77742	4.81247e+06	1.00073	4.31256e+06	1.10727	1.96438	6.01559e+06	1.00073	5.3907e+06	1.10891	2.10915	7.21871e+06	1.00073	6.46884e+06	1.11025	2.22727	9.62494e+06	1.00073	8.62512e+06	1.11237	2.41337
2020-06-28	152		240310	174	240807	1.00076	214489	1.08494	722421	1.00076	643467	1.09281	0.720166	1.20403e+06	1.00076	1.07245e+06	1.09649	1.05325	2.40807e+06	1.00076	2.14489e+06	1.1015	1.50344	3.6121e+06	1.00076	3.21734e+06	1.10444	1.76584	4.81614e+06	1.00076	4.28978e+06	1.10653	1.95158	6.02017e+06	1.00076	5.36223e+06	1.10816	2.09542	7.22421e+06	1.00076	6.43467e+06	1.10949	2.21278	9.63227e+06	1.00076	8.57957e+06	1.11159	2.39768
2020-06-29	153		240436	126	240993	1.00077	214160	1.08437	722978	1.00077	642481	1.09218	0.715475	1.20496e+06	1.00077	1.0708e+06	1.09583	1.04641	2.40993e+06	1.00077	2.1416e+06	1.10081	1.49369	3.61489e+06	1.00077	3.21241e+06	1.10373	1.7544	4.81985e+06	1.00077	4.28321e+06	1.10581	1.93895	6.02482e+06	1.00077	5.35401e+06	1.10742	2.08186	7.22978e+06	1.00077	6.42481e+06	1.10874	2.19848	9.63971e+06	1.00077	8.56642e+06	1.11083	2.3822
2020-06-30	154		240578	142
2020-07-01	155		240760	182
2020-07-02	156		240961	201
2020-07-03	157		241184	223
2020-07-04	158		241419	235
2020-07-05	159		241611	192
2020-07-06	160		241819	208
2020-07-07	161		241956	137
2020-07-08	162		242149	193
2020-07-09	163		242363	214
2020-07-10	164		242639	276
2020-07-11	165		242827	188
2020-07-12	166		243061	234
2020-07-13	167		243230	169
2020-07-14	168		243344	114
2020-07-15	169		243506	162
2020-07-16	170		243736	230
2020-07-17	171		243967	231
2020-07-18	172		244216	249
2020-07-19	173		244434	218
2020-07-20	174		244624	190

## Sheet: Sweden Subnotification
Data	dias	Crit Cycle	Total Infected	Daily Infected	Total Infected	1 + b	a	C	MAMI x3	1 + b (x3)	a	C x3	Dx3	MAMI x5	1 + b (x5)	a	C x5	Dx5	MAMI x10	1 + b (x10)	a	C x10	Dx10	MAMI x15	1 + b (x15)	a	C x15	Dx15	MAMI x20	1 + b (x20)	a	C x20	Dx20	MAMI x30	1 + b (x30)	a	C x30	Dx30	MAMI x30	1 + b (x30)	a	C x30	Dx30	MAMI x40	1 + b (x40)	a	C x40	Dx40
2020-02-15	0		1	1	1					3x					5x					10x					15x					20x					25x					30x					40x
2020-02-16	1		1	0	1
2020-02-17	2		1	0	1
2020-02-18	3		1	0	1
2020-02-19	4		1	0	1
2020-02-20	5		1	0	1.14286
2020-02-21	6		1	0	2
2020-02-22	7		1	0	2.85714
2020-02-23	8		1	0	4.42857
2020-02-24	9		1	0	6.28571
2020-02-25	10		1	0	8.28571
2020-02-26	11		2	1	11.1429
2020-02-27	12		7	5	15.8571
2020-02-28	13		7	0	28.2857
2020-02-29	14		12	5	41.7143
2020-03-01	15		14	2	63
2020-03-02	16		15	1	90
2020-03-03	17		21	6	123.286	1.36984	0.585489	1.32738	369.857					616.429					1232.86					1849.29					2465.71					3082.14					3698.57					4931.43
2020-03-04	18	0	35	14	171	1.38702	0.473692	1.33062	513	1.38702	1.42107	1.41437	5.92088	855	1.38702	2.36846	1.45508	8.55324	1710	1.38702	4.73692	1.51221	12.0077	2565	1.38702	7.10537	1.54666	13.9677	3420	1.38702	9.47383	1.57157	15.3318	4275	1.38702	11.8423	1.59118	16.3749	5130	1.38702	14.2107	1.60738	17.2177	6840	1.38702	18.9477	1.63327	18.5302
2020-03-05	19	1	94	59	237.429	1.38847	0.464871	1.33361	712.286	1.38847	1.39461	1.41299	5.61818	1187.14	1.38847	2.32436	1.4515	8.12188	2374.29	1.38847	4.64871	1.50543	11.4133	3561.43	1.38847	6.97307	1.5379	13.2838	4748.57	1.38847	9.29742	1.56136	14.5869	5935.71	1.38847	11.6218	1.57981	15.5841	7122.86	1.38847	13.9461	1.59504	16.3903	9497.14	1.38847	18.5948	1.61937	17.6467
2020-03-06	20	2	101	7	309.571	1.30385	1.53533	1.3321	928.714	1.30385	4.606	1.40732	5.34492	1547.86	1.30385	7.67667	1.44373	7.73192	3095.71	1.30385	15.3533	1.49464	10.8749	4643.57	1.30385	23.03	1.52526	12.6636	6191.43	1.30385	30.7067	1.54735	13.9108	7739.29	1.30385	38.3834	1.56471	14.866	9287.14	1.30385	46.06	1.57904	15.6386	12382.9	1.30385	61.4134	1.60192	16.8433
2020-03-07	21	3	161	60	411.429	1.32903	1.04734	1.33196	1234.29	1.32903	3.14203	1.40349	5.097	2057.14	1.32903	5.23672	1.43805	7.37767	4114.29	1.32903	10.4734	1.48631	10.3849	6171.43	1.32903	15.7102	1.51529	12.0986	8228.57	1.32903	20.9469	1.53619	13.2946	10285.7	1.32903	26.1836	1.5526	14.211	12342.9	1.32903	31.4203	1.56614	14.9526	16457.1	1.32903	41.8938	1.58774	16.1098
2020-03-08	22	4	203	42	525.714	1.27778	2.39184	1.32945	1577.14	1.27778	7.17553	1.39752	4.87106	2628.57	1.27778	11.9592	1.43035	7.05444	5257.14	1.27778	23.9184	1.47613	9.9372	7885.71	1.27778	35.8776	1.50359	11.5819	10514.3	1.27778	47.8368	1.52338	12.7305	13142.9	1.27778	59.7961	1.53891	13.6112	15771.4	1.27778	71.7553	1.55172	14.3242	21028.6	1.27778	95.6737	1.57214	15.4373
2020-03-09	23	5	248	45	642.714	1.22255	6.32193	1.32461	1928.14	1.22255	18.9658	1.38942	4.66429	3213.57	1.22255	31.6097	1.42062	6.75834	6427.14	1.22255	63.2193	1.46408	9.52643	9640.71	1.22255	94.829	1.49012	11.1074	12854.3	1.22255	126.439	1.50888	12.2123	16067.9	1.22255	158.048	1.52359	13.0599	19281.4	1.22255	189.658	1.53571	13.7464	25708.6	1.22255	252.877	1.55504	14.8185
2020-03-10	24	6	355	107	764.857	1.19004	11.7512	1.31871	2294.57	1.19004	35.2537	1.38048	4.47436	3824.29	1.19004	58.7562	1.41017	6.48608	7648.57	1.19004	117.512	1.4515	9.14824	11472.9	1.19004	176.268	1.47623	10.6702	15297.1	1.19004	235.025	1.49403	11.7346	19121.4	1.19004	293.781	1.50798	12.5515	22945.7	1.19004	352.537	1.51948	13.2133	30594.3	1.19004	470.049	1.53781	14.2474
2020-03-11	25	7	500	145	884.143	1.15596	23.6031	1.31178	2652.43	1.15596	70.8094	1.37071	4.29929	4420.71	1.15596	118.016	1.39901	6.2349	8841.43	1.15596	236.031	1.43834	8.79892	13262.1	1.15596	354.047	1.46186	10.2661	17682.9	1.15596	472.063	1.47877	11.2928	22103.6	1.15596	590.078	1.49203	12.0811	26524.3	1.15596	708.094	1.50295	12.7199	35365.7	1.15596	944.125	1.52035	13.7185
2020-03-12	26	8	599	99	995.429	1.12587	45.6385	1.30409	2986.29	1.12587	136.915	1.36038	4.1374	4977.14	1.12587	228.192	1.38737	6.00245	9954.29	1.12587	456.385	1.42485	8.47527	14931.4	1.12587	684.577	1.44725	9.89151	19908.6	1.12587	912.769	1.46335	10.883	24885.7	1.12587	1140.96	1.47596	11.6446	29862.9	1.12587	1369.15	1.48635	12.262	39817.1	1.12587	1825.54	1.50289	13.2275
2020-03-13	27	9	814	215	1115.43	1.12055	51.6163	1.29679	3346.29	1.12055	154.849	1.35064	3.98726	5577.14	1.12055	258.082	1.37644	5.7867	11154.3	1.12055	516.163	1.41223	8.17457	16731.4	1.12055	774.245	1.4336	9.54323	22308.6	1.12055	1032.33	1.44895	10.5019	27885.7	1.12055	1290.41	1.46098	11.2385	33462.9	1.12055	1548.49	1.47088	11.8359	44617.1	1.12055	2064.65	1.48663	12.7703
2020-03-14	28	10	961	147	1233.29	1.10566	74.0712	1.28942	3699.86	1.10566	222.214	1.34102	3.84764	6166.43	1.10566	370.356	1.36571	5.58592	12332.9	1.10566	740.712	1.39994	7.89447	18499.3	1.10566	1111.07	1.42036	9.21863	24665.7	1.10566	1481.42	1.43503	10.1466	30832.1	1.10566	1851.78	1.44651	10.8598	36998.6	1.10566	2222.14	1.45596	11.4384	49331.4	1.10566	2962.85	1.471	12.3436
2020-03-15	29	11	1022	61	1347.86	1.0929	102.522	1.28209	4043.57	1.0929	307.567	1.33159	3.71746	6739.29	1.0929	512.612	1.35526	5.3986	13478.6	1.0929	1025.22	1.38804	7.63291	20217.9	1.0929	1537.84	1.40758	8.91536	26957.1	1.0929	2050.45	1.42161	9.81446	33696.4	1.0929	2563.06	1.4326	10.5057	40435.7	1.0929	3075.67	1.44163	11.0666	53914.3	1.0929	4100.9	1.456	11.9445
2020-03-16	30	12	1103	81	1478.14	1.09666	92.7983	1.27543	4434.43	1.09666	278.395	1.323	3.5958	7390.71	1.09666	463.992	1.34572	5.22343	14781.4	1.09666	927.983	1.37718	7.38813	22172.1	1.09666	1391.97	1.39592	8.6314	29562.9	1.09666	1855.97	1.40937	9.50339	36953.6	1.09666	2319.96	1.41989	10.174	44344.3	1.09666	2783.95	1.42855	10.7183	59125.7	1.09666	3711.93	1.44231	11.5703
2020-03-17	31	13	1190	87	1612.86	1.09114	107.977	1.26903	4838.57	1.09114	323.931	1.31481	3.48185	8064.29	1.09114	539.885	1.33665	5.05927	16128.6	1.09114	1079.77	1.36688	7.15855	24192.9	1.09114	1619.66	1.38487	8.36496	32257.1	1.09114	2159.54	1.39778	9.21141	40321.4	1.09114	2699.43	1.40788	9.86257	48385.7	1.09114	3239.31	1.41618	10.3911	64514.3	1.09114	4319.08	1.42939	11.2189
2020-03-18	32	14	1279	89	1769.43	1.09708	91.2525	1.26327	5308.29	1.09708	273.757	1.30739	3.3749	8847.14	1.09708	456.262	1.32843	4.90511	17694.3	1.09708	912.525	1.35752	6.9428	26541.4	1.09708	1368.79	1.37483	8.11447	35388.6	1.09708	1825.05	1.38724	8.93682	44235.7	1.09708	2281.31	1.39695	9.56962	53082.9	1.09708	2737.57	1.40493	10.0834	70777.1	1.09708	3650.1	1.41762	10.8881
2020-03-19	33	15	1439	160	1947.57	1.10068	82.1678	1.258	5842.71	1.10068	246.503	1.30059	3.27432	9737.86	1.10068	410.839	1.32088	4.76006	19475.7	1.10068	821.678	1.34892	6.73967	29213.6	1.10068	1232.52	1.36559	7.87853	38951.4	1.10068	1643.36	1.37755	8.67812	48689.3	1.10068	2054.19	1.38689	9.29355	58427.1	1.10068	2465.03	1.39458	9.79331	77902.9	1.10068	3286.71	1.40679	10.5763
2020-03-20	34	16	1639	200	2147.71	1.10277	77.1882	1.25314	6443.14	1.10277	231.564	1.29429	3.17957	10738.6	1.10277	385.941	1.31388	4.62335	21477.1	1.10277	771.882	1.34095	6.54808	32215.7	1.10277	1157.82	1.35703	7.65592	42954.3	1.10277	1543.76	1.36856	8.43396	53692.9	1.10277	1929.7	1.37757	9.03295	64431.4	1.10277	2315.64	1.38498	9.51944	85908.6	1.10277	3087.53	1.39675	10.2818
2020-03-21	35	17	1763	124	2352	1.09512	97.7933	1.24832	7056	1.09512	293.38	1.28813	3.09014	11760	1.09512	488.966	1.30707	4.49427	23520	1.09512	977.933	1.33321	6.36708	35280	1.09512	1466.9	1.34874	7.44553	47040	1.09512	1955.87	1.35988	8.20316	58800	1.09512	2444.83	1.36857	8.78656	70560	1.09512	2933.8	1.37572	9.26047	94080	1.09512	3911.73	1.38707	10.0032
2020-03-22	36	18	1934	171	2592.57	1.10228	77.8337	1.24402	7777.71	1.10228	233.501	1.28256	3.00561	12962.9	1.10228	389.169	1.30089	4.3722	25925.7	1.10228	778.337	1.32618	6.19581	38888.6	1.10228	1167.51	1.3412	7.24639	51851.4	1.10228	1556.67	1.35197	7.98465	64814.3	1.10228	1945.84	1.36037	8.55324	77777.1	1.10228	2335.01	1.36728	9.0152	103703	1.10228	3113.35	1.37825	9.73938
2020-03-23	37	19	2046	112	2844.86	1.09731	91.5926	1.2398	8534.57	1.09731	274.778	1.27717	2.92557	14224.3	1.09731	457.963	1.29492	4.25658	28448.6	1.09731	915.926	1.31941	6.03352	42672.9	1.09731	1373.89	1.33395	7.05763	56897.1	1.09731	1831.85	1.34436	7.77747	71121.4	1.09731	2289.81	1.35249	8.33198	85345.7	1.09731	2747.78	1.35917	8.78258	113794	1.09731	3663.7	1.36978	9.48906
2020-03-24	38	20	2286	240	3128	1.09953	85.0018	1.23589	9384	1.09953	255.005	1.27214	2.84969	15640	1.09953	425.009	1.28936	4.14692	31280	1.09953	850.018	1.3131	5.8795	46920	1.09953	1275.03	1.32718	6.87844	62560	1.09953	1700.04	1.33727	7.58077	78200	1.09953	2125.04	1.34514	8.12188	93840	1.09953	2550.05	1.35161	8.56165	125120	1.09953	3400.07	1.36188	9.25128
2020-03-25	39	21	2526	240	3435	1.09815	89.1634	1.23215	10305	1.09815	267.49	1.26736	2.77765	17175	1.09815	445.817	1.28407	4.04277	34350	1.09815	891.634	1.30709	5.73315	51525	1.09815	1337.45	1.32075	6.70813	68700	1.09815	1783.27	1.33053	7.39376	85875	1.09815	2229.09	1.33816	7.9221	103050	1.09815	2674.9	1.34443	8.35156	137400	1.09815	3566.54	1.35439	9.02511
2020-03-26	40	22	2840	314	3780.86	1.10069	81.4797	1.22868	11342.6	1.10069	244.439	1.2629	2.70916	18904.3	1.10069	407.398	1.27913	3.94372	37808.6	1.10069	814.797	1.30149	5.59391	56712.9	1.10069	1222.19	1.31475	6.54604	75617.1	1.10069	1629.59	1.32424	7.21575	94521.4	1.10069	2036.99	1.33164	7.73192	113426	1.10069	2444.39	1.33773	8.15152	151234	1.10069	3259.19	1.34738	8.80973
2020-03-27	41	23	3069	229	4170.57	1.10308	74.71	1.22546	12511.7	1.10308	224.13	1.25874	2.64396	20852.9	1.10308	373.55	1.27452	3.84941	41705.7	1.10308	747.1	1.29625	5.46127	62558.6	1.10308	1120.65	1.30913	6.39159	83411.4	1.10308	1494.2	1.31835	7.04611	104264	1.10308	1867.75	1.32554	7.55064	125117	1.10308	2241.3	1.33145	7.96084	166823	1.10308	2988.4	1.34082	8.60438
2020-03-28	42	24	3447	378	4608	1.10488	69.8558	1.22244	13824	1.10488	209.567	1.25483	2.58183	23040	1.10488	349.279	1.27019	3.7595	46080	1.10488	698.558	1.29133	5.33477	69120	1.10488	1047.84	1.30385	6.24427	92160	1.10488	1397.12	1.31281	6.88426	115200	1.10488	1746.39	1.31981	7.37767	138240	1.10488	2095.67	1.32555	7.77887	184320	1.10488	2794.23	1.33466	8.40839
2020-03-29	43	25	3700	253	5036	1.09288	110.519	1.21926	15108	1.09288	331.556	1.25081	2.52255	25180	1.09288	552.594	1.26576	3.6737	50360	1.09288	1105.19	1.28633	5.214	75540	1.09288	1657.78	1.29851	6.10358	100720	1.09288	2210.37	1.30723	6.72968	125900	1.09288	2762.97	1.31403	7.21244	151080	1.09288	3315.56	1.31961	7.60503	201440	1.09288	4420.75	1.32847	8.22111
2020-03-30	44	26	4028	328	5483.14	1.08879	129.868	1.21612	16449.4	1.08879	389.603	1.24687	2.46593	27415.7	1.08879	649.338	1.26143	3.59172	54831.4	1.08879	1298.68	1.28146	5.09858	82247.1	1.08879	1948.01	1.29332	5.96909	109663	1.08879	2597.35	1.30181	6.58188	137079	1.08879	3246.69	1.30843	7.05444	164494	1.08879	3896.03	1.31386	7.43878	219326	1.08879	5194.7	1.32248	8.04199
2020-03-31	45	27	4435	407	5937.14	1.0828	165.547	1.21299	17811.4	1.0828	496.64	1.24297	2.4118	29685.7	1.0828	827.733	1.25716	3.51333	59371.4	1.0828	1655.47	1.27667	4.98815	89057.1	1.0828	2483.2	1.28823	5.84039	118743	1.0828	3310.93	1.29649	6.44043	148429	1.0828	4138.67	1.30293	6.90322	178114	1.0828	4966.4	1.30822	7.27965	237486	1.0828	6621.86	1.31661	7.87051
2020-04-01	46	28	4947	512	6402.57	1.07839	198.891	1.20989	19207.7	1.07839	596.674	1.23914	2.35999	32012.9	1.07839	994.456	1.25297	3.43828	64025.7	1.07839	1988.91	1.272	4.8824	96038.6	1.07839	2983.37	1.28326	5.71713	128051	1.07839	3977.82	1.29131	6.30493	160064	1.07839	4972.28	1.29759	6.75834	192077	1.07839	5966.74	1.30274	7.12717	256103	1.07839	7955.65	1.31091	7.70618
2020-04-02	47	29	5568	621	6898.57	1.07747	206.889	1.20691	20695.7	1.07747	620.666	1.23546	2.31037	34492.9	1.07747	1034.44	1.24896	3.36637	68985.7	1.07747	2068.89	1.26751	4.78105	103479	1.07747	3103.33	1.27849	5.59896	137971	1.07747	4137.77	1.28634	6.17501	172464	1.07747	5172.22	1.29247	6.61941	206957	1.07747	6206.66	1.29749	6.98095	275943	1.07747	8275.55	1.30546	7.54857
2020-04-03	48	30	6131	563	7409	1.07399	240.846	1.20398	22227	1.07399	722.537	1.23186	2.26278	37045	1.07399	1204.23	1.24504	3.29741	74090	1.07399	2408.46	1.26315	4.68381	111135	1.07399	3612.69	1.27386	5.48557	148180	1.07399	4816.91	1.28152	6.05034	185225	1.07399	6021.14	1.28749	6.48608	222270	1.07399	7225.37	1.29239	6.84061	296360	1.07399	9633.83	1.30016	7.39728
2020-04-04	49	31	6443	312	7916.71	1.06853	307.653	1.20105	23750.1	1.06853	922.96	1.22829	2.21712	39583.6	1.06853	1538.27	1.24116	3.23121	79167.1	1.06853	3076.53	1.25884	4.59045	118751	1.06853	4614.8	1.2693	5.37669	158334	1.06853	6153.07	1.27677	5.9306	197918	1.06853	7691.33	1.2826	6.35801	237501	1.06853	9229.6	1.28738	6.70579	316669	1.06853	12306.1	1.29496	7.25193
2020-04-05	50	32	6830	387	8446.43	1.06691	331.334	1.19821	25339.3	1.06691	994.002	1.22483	2.17326	42232.1	1.06691	1656.67	1.23741	3.16762	84464.3	1.06691	3313.34	1.25468	4.50074	126696	1.06691	4970.01	1.2649	5.27204	168929	1.06691	6626.68	1.2722	5.81551	211161	1.06691	8283.35	1.27789	6.2349	253393	1.06691	9940.02	1.28255	6.57619	337857	1.06691	13253.4	1.28996	7.11217
2020-04-06	51	33	7206	376	8968.29	1.06178	421.558	1.19537	26904.9	1.06178	1264.67	1.2214	2.13111	44841.4	1.06178	2107.79	1.2337	3.10649	89682.9	1.06178	4215.58	1.25058	4.41447	134524	1.06178	6323.37	1.26056	5.17139	179366	1.06178	8431.15	1.26769	5.7048	224207	1.06178	10538.9	1.27325	6.11647	269049	1.06178	12646.7	1.27781	6.4515	358731	1.06178	16862.3	1.28504	6.9777
2020-04-07	52	34	7693	487	9502.86	1.05961	468.087	1.19261	28508.6	1.05961	1404.26	1.21807	2.09055	47514.3	1.05961	2340.43	1.2301	3.04767	95028.6	1.05961	4680.87	1.2466	4.33144	142543	1.05961	7021.3	1.25636	5.07451	190057	1.05961	9361.74	1.26333	5.59822	237571	1.05961	11702.2	1.26876	6.00245	285086	1.05961	14042.6	1.27322	6.33144	380114	1.05961	18723.5	1.28028	6.84822
2020-04-08	53	35	8419	726	10038.9	1.0564	547.886	1.18988	30116.6	1.0564	1643.66	1.2148	2.05152	50194.3	1.0564	2739.43	1.22657	2.99103	100389	1.0564	5478.86	1.24271	4.25148	150583	1.0564	8218.29	1.25226	4.98119	200777	1.0564	10957.7	1.25907	5.49555	250971	1.0564	13697.2	1.26439	5.8926	301166	1.0564	16436.6	1.26874	6.21578	401554	1.0564	21915.4	1.27565	6.72345
2020-04-09	54	36	9141	722	10540	1.04992	759.274	1.18713	31620	1.04992	2277.82	1.21153	2.01391	52700	1.04992	3796.37	1.22304	2.93646	105400	1.04992	7592.74	1.23884	4.17441	158100	1.04992	11389.1	1.24818	4.89124	210800	1.04992	15185.5	1.25485	5.39658	263500	1.04992	18981.8	1.26004	5.7867	316200	1.04992	22778.2	1.2643	6.10426	421600	1.04992	30371	1.27106	6.60315
2020-04-10	55	37	9685	544	11025.6	1.04607	925.921	1.1844	33076.7	1.04607	2777.76	1.2083	1.97766	55127.9	1.04607	4629.6	1.21957	2.88385	110256	1.04607	9259.21	1.23504	4.10009	165384	1.04607	13888.8	1.24418	4.80448	220511	1.04607	18518.4	1.2507	5.30111	275639	1.04607	23148	1.25579	5.68454	330767	1.04607	27777.6	1.25995	5.99667	441023	1.04607	37036.8	1.26656	6.48708
2020-04-11	56	38	10151	466	11530	1.04575	941.565	1.18177	34590	1.04575	2824.69	1.20518	1.94269	57650	1.04575	4707.82	1.21623	2.83309	115300	1.04575	9415.65	1.23137	4.02837	172950	1.04575	14123.5	1.24032	4.72074	230600	1.04575	18831.3	1.24671	5.20895	288250	1.04575	23539.1	1.25169	5.58592	345900	1.04575	28246.9	1.25577	5.8928	461200	1.04575	37662.6	1.26224	6.37501
2020-04-12	57	39	10483	332	12054.4	1.04548	955.123	1.17923	36163.3	1.04548	2865.37	1.20218	1.90893	60272.1	1.04548	4775.62	1.213	2.78408	120544	1.04548	9551.23	1.22784	3.95912	180816	1.04548	14326.8	1.23661	4.63987	241089	1.04548	19102.5	1.24287	5.11995	301361	1.04548	23878.1	1.24774	5.49066	361633	1.04548	28653.7	1.25174	5.79248	482177	1.04548	38204.9	1.25807	6.26675
2020-04-13	58	40	10948	465	12611.9	1.04624	916.429	1.1768	37835.6	1.04624	2749.29	1.1993	1.87633	63059.3	1.04624	4582.15	1.20991	2.73675	126119	1.04624	9164.29	1.22446	3.8922	189178	1.04624	13746.4	1.23305	4.56173	252237	1.04624	18328.6	1.23918	5.03393	315296	1.04624	22910.7	1.24396	5.3986	378356	1.04624	27492.9	1.24787	5.69551	504474	1.04624	36657.2	1.25408	6.1621
2020-04-14	59	41	11445	497	13158.9	1.04337	1074.76	1.1744	39476.6	1.04337	3224.27	1.19648	1.84483	65794.3	1.04337	5373.78	1.20688	2.69099	131589	1.04337	10747.6	1.22114	3.82751	197383	1.04337	16121.3	1.22956	4.48617	263177	1.04337	21495.1	1.23557	4.95076	328971	1.04337	26868.9	1.24026	5.30957	394766	1.04337	32242.7	1.24409	5.60173	526354	1.04337	42990.2	1.25018	6.06089
2020-04-15	60	42	11927	482	13712.7	1.04209	1155.6	1.17207	41138.1	1.04209	3466.8	1.19372	1.81436	68563.6	1.04209	5778.01	1.20393	2.64674	137127	1.04209	11556	1.21792	3.76494	205691	1.04209	17334	1.22618	4.41308	274254	1.04209	23112	1.23207	4.87029	342818	1.04209	28890	1.23666	5.22343	411381	1.04209	34668	1.24043	5.51099	548509	1.04209	46224.1	1.24639	5.96295
2020-04-16	61	43	12540	613	14295.1	1.04247	1130.37	1.16982	42885.4	1.04247	3391.1	1.19108	1.78488	71475.7	1.04247	5651.83	1.20109	2.60392	142951	1.04247	11303.7	1.21482	3.70437	214427	1.04247	16955.5	1.22292	4.34233	285903	1.04247	22607.3	1.2287	4.7924	357379	1.04247	28259.1	1.2332	5.14004	428854	1.04247	33911	1.2369	5.42314	571806	1.04247	45214.6	1.24274	5.86812
2020-04-17	62	44	13216	676	14897.3	1.04212	1153.85	1.16764	44691.9	1.04212	3461.56	1.18851	1.75635	74486.4	1.04212	5769.27	1.19835	2.56246	148973	1.04212	11538.5	1.21182	3.64573	223459	1.04212	17307.8	1.21977	4.27381	297946	1.04212	23077.1	1.22544	4.71695	372432	1.04212	28846.4	1.22986	5.05927	446919	1.04212	34615.6	1.23348	5.33805	595891	1.04212	46154.2	1.23922	5.77626
2020-04-18	63	45	13822	606	15518.9	1.04172	1181.54	1.16552	46556.6	1.04172	3544.61	1.18603	1.72871	77594.3	1.04172	5907.68	1.19568	2.52231	155189	1.04172	11815.4	1.20891	3.58891	232783	1.04172	17723	1.21672	4.20742	310377	1.04172	23630.7	1.22229	4.64385	387971	1.04172	29538.4	1.22662	4.981	465566	1.04172	35446.1	1.23018	5.25558	620754	1.04172	47261.4	1.23581	5.68724
2020-04-19	64	46	14385	563	16141	1.04009	1304.38	1.16345	48423	1.04009	3913.15	1.1836	1.70193	80705	1.04009	6521.92	1.19308	2.48339	161410	1.04009	13043.8	1.20607	3.53384	242115	1.04009	19565.8	1.21374	4.14306	322820	1.04009	26087.7	1.21921	4.57297	403525	1.04009	32609.6	1.22347	4.90511	484230	1.04009	39131.5	1.22696	5.17563	645640	1.04009	52175.4	1.23248	5.60091
2020-04-20	65	47	14777	392	16748.9	1.03766	1515.05	1.16141	50246.6	1.03766	4545.15	1.1812	1.67597	83744.3	1.03766	7575.25	1.19052	2.44566	167489	1.03766	15150.5	1.20329	3.48043	251233	1.03766	22725.8	1.21082	4.08064	334977	1.03766	30301	1.21619	4.50423	418721	1.03766	37876.3	1.22037	4.8315	502466	1.03766	45451.5	1.2238	5.09807	669954	1.03766	60602	1.22923	5.51716
2020-04-21	66	48	15322	545	17341.6	1.03539	1746.92	1.15939	52024.7	1.03539	5240.75	1.17885	1.65079	86707.9	1.03539	8734.59	1.18801	2.40905	173416	1.03539	17469.2	1.20055	3.42861	260124	1.03539	26203.8	1.20795	4.02007	346831	1.03539	34938.4	1.21322	4.43752	433539	1.03539	43673	1.21733	4.76006	520247	1.03539	52407.5	1.2207	5.0228	693663	1.03539	69876.7	1.22603	5.43588
2020-04-22	67	49	16004	682	17955.7	1.03541	1744.01	1.15743	53867.1	1.03541	5232.03	1.17657	1.62635	89778.6	1.03541	8720.05	1.18557	2.37352	179557	1.03541	17440.1	1.1979	3.37831	269336	1.03541	26160.1	1.20517	3.96127	359114	1.03541	34880.2	1.21036	4.37276	448893	1.03541	43600.2	1.2144	4.69071	538671	1.03541	52320.3	1.21771	4.94972	718229	1.03541	69760.4	1.22294	5.35697
2020-04-23	68	50	16755	751	18569.7	1.0342	1887.26	1.15552	55709.1	1.0342	5661.79	1.17434	1.60263	92848.6	1.0342	9436.32	1.18319	2.33903	185697	1.0342	18872.6	1.19532	3.32947	278546	1.0342	28309	1.20246	3.90417	371394	1.0342	37745.3	1.20756	4.30986	464243	1.0342	47181.6	1.21153	4.62335	557091	1.0342	56617.9	1.21478	4.87873	742789	1.0342	75490.6	1.21993	5.2803
2020-04-24	69	51	17567	812	19189.3	1.03336	1993.25	1.15365	57567.9	1.03336	5979.74	1.17216	1.57958	95946.4	1.03336	9966.24	1.18087	2.30553	191893	1.03336	19932.5	1.1928	3.28201	287839	1.03336	29898.7	1.19983	3.84869	383786	1.03336	39865	1.20484	4.24874	479732	1.03336	49831.2	1.20874	4.5579	575679	1.03336	59797.4	1.21194	4.80975	767571	1.03336	79729.9	1.217	5.20581
2020-04-25	70	52	18177	610	19754	1.02943	2593.69	1.15177	59262	1.02943	7781.07	1.16999	1.55719	98770	1.02943	12968.5	1.17856	2.27297	197540	1.02943	25936.9	1.19029	3.23589	296310	1.02943	38905.4	1.1972	3.79477	395080	1.02943	51873.8	1.20213	4.18933	493850	1.02943	64842.3	1.20597	4.49427	592620	1.02943	77810.7	1.20912	4.7427	790160	1.02943	103748	1.2141	5.13338
2020-04-26	71	53	18640	463	20311.9	1.02824	2812.12	1.14993	60935.6	1.02824	8436.37	1.16786	1.53543	101559	1.02824	14060.6	1.1763	2.24131	203119	1.02824	28121.2	1.18784	3.19105	304678	1.02824	42181.8	1.19464	3.74233	406237	1.02824	56242.4	1.19949	4.13157	507796	1.02824	70303.1	1.20327	4.43239	609356	1.02824	84363.7	1.20636	4.67749	812474	1.02824	112485	1.21126	5.06294
2020-04-27	72	54	18926	286	20837.1	1.02586	3314.85	1.14811	62511.4	1.02586	9944.54	1.16576	1.51427	104186	1.02586	16574.2	1.17406	2.21053	208371	1.02586	33148.5	1.18542	3.14744	312557	1.02586	49722.7	1.19212	3.69133	416743	1.02586	66297	1.19689	4.07537	520929	1.02586	82871.2	1.2006	4.3722	625114	1.02586	99445.4	1.20365	4.61405	833486	1.02586	132594	1.20847	4.99441
2020-04-28	73	55	19621	695	21379.3	1.02602	3278.51	1.14634	64137.9	1.02602	9835.53	1.16373	1.49368	106896	1.02602	16392.6	1.1719	2.18058	213793	1.02602	32785.1	1.18308	3.105	320689	1.02602	49177.7	1.18967	3.64169	427586	1.02602	65570.2	1.19437	4.02068	534482	1.02602	81962.8	1.19802	4.31362	641379	1.02602	98355.3	1.20102	4.5523	855171	1.02602	131140	1.20576	4.92771
2020-04-29	74	56	20302	681	21892.9	1.02402	3779.36	1.1446	65678.6	1.02402	11338.1	1.16172	1.47365	109464	1.02402	18896.8	1.16976	2.15144	218929	1.02402	37793.6	1.18077	3.06369	328393	1.02402	56690.3	1.18726	3.59338	437857	1.02402	75587.1	1.19188	3.96744	547321	1.02402	94483.9	1.19548	4.25658	656786	1.02402	113381	1.19843	4.49219	875714	1.02402	151174	1.2031	4.86276
2020-04-30	75	57	21092	790	22409.4	1.0236	3897.67	1.14289	67228.3	1.0236	11693	1.15976	1.45414	112047	1.0236	19488.4	1.16768	2.12306	224094	1.0236	38976.7	1.17853	3.02346	336141	1.0236	58465.1	1.18491	3.54632	448189	1.0236	77953.4	1.18947	3.91559	560236	1.0236	97441.8	1.19301	4.20104	672283	1.0236	116930	1.19592	4.43364	896377	1.0236	155907	1.20051	4.79951
2020-05-01	76	58	21520	428	22913.9	1.02251	4220.6	1.14122	68741.6	1.02251	12661.8	1.15784	1.43514	114569	1.02251	21103	1.16565	2.09542	229139	1.02251	42206	1.17633	2.98428	343708	1.02251	63309	1.18262	3.50049	458277	1.02251	84412	1.1871	3.86508	572846	1.02251	105515	1.19059	4.14692	687416	1.02251	126618	1.19345	4.3766	916554	1.02251	168824	1.19798	4.73788
2020-05-02	77	59	22082	562	23448.9	1.02335	3965.64	1.13961	70346.6	1.02335	11896.9	1.15598	1.41664	117244	1.02335	19828.2	1.16368	2.06849	234489	1.02335	39656.4	1.1742	2.9461	351733	1.02335	59484.7	1.1804	3.45582	468977	1.02335	79312.9	1.18482	3.81585	586221	1.02335	99141.1	1.18826	4.09419	703466	1.02335	118969	1.19107	4.321	937954	1.02335	158626	1.19553	4.67781
2020-05-03	78	60	22317	235	23997.3	1.02339	3953.74	1.13804	71991.9	1.02339	11861.2	1.15418	1.3986	119986	1.02339	19768.7	1.16176	2.04224	239973	1.02339	39537.4	1.17213	2.90889	359959	1.02339	59306	1.17824	3.41228	479946	1.02339	79074.7	1.18259	3.76786	599932	1.02339	98843.4	1.18598	4.04277	719919	1.02339	118612	1.18876	4.26681	959891	1.02339	158149	1.19315	4.61924
2020-05-04	79	61	22721	404	24569.4	1.02384	3819.38	1.13651	73708.3	1.02384	11458.2	1.15243	1.38102	122847	1.02384	19096.9	1.1599	2.01665	245694	1.02384	38193.8	1.17013	2.8726	368541	1.02384	57290.8	1.17615	3.36982	491389	1.02384	76387.7	1.18044	3.72107	614236	1.02384	95484.6	1.18378	3.99263	737083	1.02384	114582	1.18651	4.21395	982777	1.02384	152775	1.19084	4.56213
2020-05-05	80	62	23216	495	25133.6	1.02296	4088.11	1.13502	75400.7	1.02296	12264.3	1.15071	1.36388	125668	1.02296	20440.5	1.15808	1.9917	251336	1.02296	40881.1	1.16816	2.8372	377004	1.02296	61321.6	1.1741	3.32841	502671	1.02296	81762.1	1.17833	3.67542	628339	1.02296	102203	1.18162	3.94372	754007	1.02296	122643	1.18431	4.16239	1.00534e+06	1.02296	163524	1.18858	4.5064
2020-05-06	81	63	23918	702	25713	1.02305	4058.55	1.13356	77139	1.02305	12175.6	1.14904	1.34716	128565	1.02305	20292.7	1.15631	1.96735	257130	1.02305	40585.5	1.16625	2.80267	385695	1.02305	60878.2	1.1721	3.288	514260	1.02305	81171	1.17627	3.63088	642825	1.02305	101464	1.17952	3.896	771390	1.02305	121756	1.18218	4.11207	1028520	1.02305	162342	1.18638	4.45203
2020-05-07	82	64	24623	705	26283.1	1.02217	4351.76	1.13214	78849.4	1.02217	13055.3	1.14741	1.33084	131416	1.02217	21758.8	1.15458	1.94359	262831	1.02217	43517.6	1.16438	2.76897	394247	1.02217	65276.3	1.17015	3.24856	525663	1.02217	87035.1	1.17426	3.5874	657079	1.02217	108794	1.17746	3.84941	788494	1.02217	130553	1.18008	4.06296	1.05133e+06	1.02217	174070	1.18423	4.39895
2020-05-08	83	65	25265	642	26848.7	1.02152	4586.58	1.13073	80546.1	1.02152	13759.7	1.1458	1.31491	134244	1.02152	22932.9	1.15287	1.9204	268487	1.02152	45865.8	1.16254	2.73607	402731	1.02152	68798.7	1.16824	3.21006	536974	1.02152	91731.6	1.17229	3.54496	671218	1.02152	114665	1.17545	3.80393	805461	1.02152	137597	1.17803	4.015	1.07395e+06	1.02152	183463	1.18212	4.34712
2020-05-09	84	66	25921	656	27411.9	1.02097	4793.82	1.12936	82235.6	1.02097	14381.4	1.14423	1.29936	137059	1.02097	23969.1	1.15121	1.89776	274119	1.02097	47938.2	1.16075	2.70394	411178	1.02097	71907.2	1.16636	3.17246	548237	1.02097	95876.3	1.17036	3.5035	685296	1.02097	119845	1.17348	3.7595	822356	1.02097	143814	1.17603	3.96817	1.09647e+06	1.02097	191753	1.18006	4.29649
2020-05-10	85	67	26322	401	27948.4	1.01957	5379.58	1.128	83845.3	1.01957	16138.7	1.14268	1.28417	139742	1.01957	26897.9	1.14956	1.87564	279484	1.01957	53795.8	1.15898	2.67256	419226	1.01957	80693.6	1.16452	3.13573	558969	1.01957	107592	1.16847	3.46301	698711	1.01957	134489	1.17154	3.71611	838453	1.01957	161387	1.17405	3.92241	1.11794e+06	1.01957	215183	1.17803	4.24703
2020-05-11	86	68	26670	348	28494.3	1.01953	5399.15	1.12668	85482.9	1.01953	16197.4	1.14116	1.26933	142471	1.01953	26995.7	1.14796	1.85404	284943	1.01953	53991.5	1.15725	2.6419	427414	1.01953	80987.2	1.16272	3.09983	569886	1.01953	107983	1.16662	3.42344	712357	1.01953	134979	1.16965	3.6737	854829	1.01953	161974	1.17213	3.8777	1.13977e+06	1.01953	215966	1.17606	4.1987
2020-05-12	87	69	27272	602	29023.9	1.01859	5847.7	1.12537	87071.6	1.01859	17543.1	1.13967	1.25483	145119	1.01859	29238.5	1.14638	1.83292	290239	1.01859	58477	1.15555	2.61193	435358	1.01859	87715.6	1.16095	3.06476	580477	1.01859	116954	1.1648	3.38476	725596	1.01859	146193	1.16779	3.63225	870716	1.01859	175431	1.17024	3.83399	1.16095e+06	1.01859	233908	1.17411	4.15146
2020-05-13	88	70	27909	637	29527.7	1.01736	6493.16	1.12408	88583.1	1.01736	19479.5	1.1382	1.24066	147639	1.01736	32465.8	1.14483	1.81228	295277	1.01736	64931.6	1.15388	2.58264	442916	1.01736	97397.4	1.15921	3.03046	590554	1.01736	129863	1.16301	3.34695	738193	1.01736	162329	1.16596	3.59172	885831	1.01736	194795	1.16838	3.79126	1.18111e+06	1.01736	259726	1.1722	4.10526
2020-05-14	89	71	28582	673	30044	1.01748	6423.51	1.12282	90132	1.01748	19270.5	1.13677	1.22681	150220	1.01748	32117.6	1.14331	1.7921	300440	1.01748	64235.1	1.15225	2.55399	450660	1.01748	96352.7	1.15751	2.99693	600880	1.01748	128470	1.16126	3.30997	751100	1.01748	160588	1.16418	3.55209	901320	1.01748	192705	1.16656	3.74947	1201760	1.01748	256940	1.17034	4.06009
2020-05-15	90	72	29207	625	30556.9	1.01707	6660.78	1.12159	91670.6	1.01707	19982.3	1.13537	1.21326	152784	1.01707	33303.9	1.14183	1.77237	305569	1.01707	66607.8	1.15066	2.52598	458353	1.01707	99911.7	1.15585	2.96413	611137	1.01707	133216	1.15955	3.2738	763921	1.01707	166519	1.16243	3.51333	916706	1.01707	199823	1.16479	3.70859	1.22227e+06	1.01707	266431	1.16852	4.01589
2020-05-16	91	73	29677	470	31071.4	1.01684	6797.99	1.12038	93214.3	1.01684	20394	1.13399	1.20001	155357	1.01684	33989.9	1.14037	1.75306	310714	1.01684	67979.9	1.14909	2.49857	466071	1.01684	101970	1.15423	2.93204	621429	1.01684	135960	1.15788	3.23842	776786	1.01684	169950	1.16072	3.4754	932143	1.01684	203940	1.16305	3.66859	1.24286e+06	1.01684	271919	1.16673	3.97265
2020-05-17	92	74	30143	466	31573	1.01614	7235.86	1.11919	94719	1.01614	21707.6	1.13264	1.18704	157865	1.01614	36179.3	1.13895	1.73418	315730	1.01614	72358.6	1.14756	2.47175	473595	1.01614	108538	1.15263	2.90063	631460	1.01614	144717	1.15624	3.20379	789325	1.01614	180896	1.15905	3.43828	947190	1.01614	217076	1.16135	3.62945	1262920	1.01614	289434	1.16498	3.93033
2020-05-18	93	75	30377	234	32046.7	1.015	8022.16	1.11802	96140.1	1.015	24066.5	1.1313	1.17435	160234	1.015	40110.8	1.13754	1.71569	320467	1.015	80221.6	1.14605	2.4455	480701	1.015	120332	1.15105	2.8699	640934	1.015	160443	1.15462	3.16989	801168	1.015	200554	1.15739	3.40194	961401	1.015	240665	1.15966	3.59113	1.28187e+06	1.015	320886	1.16326	3.8889
2020-05-19	94	76	30799	422	32541.9	1.01545	7700.39	1.11688	97625.6	1.01545	23101.2	1.13001	1.16193	162709	1.01545	38501.9	1.13616	1.69759	325419	1.01545	77003.9	1.14457	2.4198	488128	1.01545	115506	1.14952	2.8398	650837	1.01545	154008	1.15304	3.1367	813546	1.01545	192510	1.15578	3.36637	976256	1.01545	231012	1.15803	3.55362	1.30167e+06	1.01545	308016	1.16158	3.84834
2020-05-20	95	77	31523	724	33062	1.01598	7329.67	1.11576	99186	1.01598	21989	1.12874	1.14977	165310	1.01598	36648.3	1.13483	1.67988	330620	1.01598	73296.7	1.14314	2.39464	495930	1.01598	109945	1.14803	2.81033	661240	1.01598	146593	1.15151	3.1042	826550	1.01598	183242	1.15422	3.33153	991860	1.01598	219890	1.15643	3.51688	1322480	1.01598	293187	1.15994	3.80861
2020-05-21	96	78	32172	649	33571.3	1.0154	7738.17	1.11467	100714	1.0154	23214.5	1.1275	1.13786	167856	1.0154	38690.8	1.13351	1.66252	335713	1.0154	77381.7	1.14173	2.36999	503569	1.0154	116073	1.14656	2.78147	671426	1.0154	154763	1.15	3.07237	839282	1.0154	193454	1.15268	3.29741	1.00714e+06	1.0154	232145	1.15487	3.48089	1.34285e+06	1.0154	309527	1.15833	3.76969
2020-05-22	97	79	32809	637	34079.1	1.01513	7942.95	1.11359	102237	1.01513	23828.9	1.12628	1.1262	170396	1.01513	39714.8	1.13222	1.64553	340791	1.01513	79429.5	1.14034	2.34585	511187	1.01513	119144	1.14512	2.75319	681583	1.01513	158859	1.14852	3.04118	851979	1.01513	198574	1.15117	3.26397	1.02237e+06	1.01513	238289	1.15333	3.44563	1.36317e+06	1.01513	317718	1.15676	3.73156
2020-05-23	98	80	33188	379	34603	1.01537	7759.88	1.11254	103809	1.01537	23279.6	1.12509	1.11477	173015	1.01537	38799.4	1.13097	1.62887	346030	1.01537	77598.8	1.13899	2.32219	519045	1.01537	116398	1.14372	2.72549	692060	1.01537	155198	1.14708	3.01062	865075	1.01537	193997	1.14969	3.23121	1038090	1.01537	232796	1.15183	3.41107	1384120	1.01537	310395	1.15522	3.6942
2020-05-24	99	81	33459	271	35163.7	1.0162	7161.05	1.11153	105491	1.0162	21483.2	1.12393	1.10357	175819	1.0162	35805.3	1.12975	1.61255	351637	1.0162	71610.5	1.13768	2.299	527456	1.0162	107416	1.14235	2.69833	703274	1.0162	143221	1.14568	2.98067	879093	1.0162	179026	1.14826	3.1991	1.05491e+06	1.0162	214832	1.15038	3.37721	1.40655e+06	1.0162	286442	1.15373	3.65757
2020-05-25	100	82	33843	384	35747	1.01659	6898.49	1.11054	107241	1.01659	20695.5	1.1228	1.0926	178735	1.01659	34492.4	1.12855	1.59656	357470	1.01659	68984.9	1.1364	2.27628	536205	1.01659	103477	1.14102	2.67171	714940	1.01659	137970	1.14431	2.9513	893675	1.01659	172462	1.14686	3.16762	1072410	1.01659	206955	1.14896	3.34401	1429880	1.01659	275939	1.15227	3.62167
2020-05-26	101	83	34440	597	36314.3	1.01587	7403.7	1.10956	108943	1.01587	22211.1	1.12169	1.08184	181571	1.01587	37018.5	1.12738	1.58087	363143	1.01587	74037	1.13514	2.254	544714	1.01587	111056	1.13971	2.64561	726286	1.01587	148074	1.14296	2.92252	907857	1.01587	185093	1.14549	3.13676	1.08943e+06	1.01587	222111	1.14756	3.31145	1.45257e+06	1.01587	296148	1.15083	3.58646
2020-05-27	102	84	35088	648	36907	1.01632	7078.19	1.1086	110721	1.01632	21234.6	1.12061	1.07129	184535	1.01632	35391	1.12623	1.5655	369070	1.01632	70781.9	1.13391	2.23215	553605	1.01632	106173	1.13843	2.62002	738140	1.01632	141564	1.14164	2.89428	922675	1.01632	176955	1.14414	3.10649	1107210	1.01632	212346	1.14619	3.27953	1476280	1.01632	283128	1.14943	3.55193
2020-05-28	103	85	35727	639	37723.4	1.02212	3961.53	1.10773	113170	1.02212	11884.6	1.11961	1.06095	188617	1.02212	19807.6	1.12517	1.55042	377234	1.02212	39615.3	1.13277	2.21072	565851	1.02212	59422.9	1.13724	2.59491	754469	1.02212	79230.5	1.14042	2.86659	943086	1.02212	99038.2	1.14289	3.07679	1.1317e+06	1.02212	118846	1.14492	3.24821	1.50894e+06	1.02212	158461	1.14812	3.51806
2020-05-29	104	86	36476	749	38602.9	1.02331	3513.64	1.10688	115809	1.02331	10540.9	1.11864	1.0508	193014	1.02331	17568.2	1.12415	1.53562	386029	1.02331	35136.4	1.13166	2.18969	579043	1.02331	52704.6	1.13608	2.57029	772057	1.02331	70272.8	1.13923	2.83942	965071	1.02331	87841	1.14168	3.04767	1.15809e+06	1.02331	105409	1.14368	3.21748	1.54411e+06	1.02331	140546	1.14685	3.48483
2020-05-30	105	87	37113	637	39526.1	1.02392	3304.16	1.10606	118578	1.02392	9912.48	1.1177	1.04084	197631	1.02392	16520.8	1.12315	1.52111	395261	1.02392	33041.6	1.13059	2.16907	592892	1.02392	49562.4	1.13496	2.54612	790523	1.02392	66083.2	1.13807	2.81276	988154	1.02392	82604	1.1405	3.01908	1.18578e+06	1.02392	99124.8	1.14248	3.18733	1.58105e+06	1.02392	132166	1.14561	3.45222
2020-05-31	106	88	37542	429	40493.9	1.02448	3118.1	1.10526	121482	1.02448	9354.3	1.11678	1.03107	202469	1.02448	15590.5	1.12217	1.50687	404939	1.02448	31181	1.12954	2.14883	607408	1.02448	46771.5	1.13386	2.52241	809877	1.02448	62362	1.13695	2.7866	1.01235e+06	1.02448	77952.5	1.13934	2.99103	1.21482e+06	1.02448	93543	1.1413	3.15774	1.61975e+06	1.02448	124724	1.1444	3.42022
2020-06-01	107	89	37814	272	41520.7	1.02536	2848.18	1.10449	124562	1.02536	8544.55	1.11589	1.02149	207604	1.02536	14240.9	1.12123	1.49289	415207	1.02536	28481.8	1.12851	2.12896	622811	1.02536	42722.8	1.1328	2.49913	830414	1.02536	56963.7	1.13585	2.76092	1.03802e+06	1.02536	71204.6	1.13822	2.9635	1.24562e+06	1.02536	85445.5	1.14016	3.1287	1.66083e+06	1.02536	113927	1.14323	3.3888
2020-06-02	108	90	38589	775	42566.3	1.02518	2901.11	1.10373	127699	1.02518	8703.33	1.11501	1.01208	212831	1.02518	14505.6	1.1203	1.47917	425663	1.02518	29011.1	1.12751	2.10946	638494	1.02518	43516.7	1.13175	2.47628	851326	1.02518	58022.2	1.13477	2.73571	1.06416e+06	1.02518	72527.8	1.13712	2.93646	1.27699e+06	1.02518	87033.3	1.13904	3.10018	1.70265e+06	1.02518	116044	1.14208	3.35796
2020-06-03	109	91	40803	2214	43614.1	1.02462	3079.03	1.10297	130842	1.02462	9237.1	1.11415	1.00284	218071	1.02462	15395.2	1.11938	1.4657	436141	1.02462	30790.3	1.12652	2.09031	654212	1.02462	46185.5	1.13072	2.45384	872283	1.02462	61580.7	1.13371	2.71095	1.09035e+06	1.02462	76975.8	1.13603	2.90992	1.30842e+06	1.02462	92371	1.13793	3.07218	1.74457e+06	1.02462	123161	1.14094	3.32767
2020-06-04	110	92	41883	1080	44472.9	1.01969	5207.74	1.10219	133419	1.01969	15623.2	1.11325	0.993768	222364	1.01969	26038.7	1.11843	1.45247	444729	1.01969	52077.4	1.1255	2.0715	667093	1.01969	78116.1	1.12966	2.43181	889457	1.01969	104155	1.13262	2.68664	1.11182e+06	1.01969	130193	1.13492	2.88385	1.33419e+06	1.01969	156232	1.1368	3.04468	1.77891e+06	1.01969	208310	1.13978	3.29792
2020-06-05	111	93	42939	1056	45387.9	1.02057	4733.52	1.10142	136164	1.02057	14200.5	1.11238	0.984859	226939	1.02057	23667.6	1.11751	1.43948	453879	1.02057	47335.2	1.12451	2.05303	680818	1.02057	71002.7	1.12863	2.41017	907757	1.02057	94670.3	1.13155	2.66276	1.1347e+06	1.02057	118338	1.13383	2.85824	1.36164e+06	1.02057	142005	1.1357	3.01767	1.81551e+06	1.02057	189341	1.13864	3.2687
2020-06-06	112	94	43887	948	46351.4	1.02123	4407.96	1.10068	139054	1.02123	13223.9	1.11153	0.976109	231757	1.02123	22039.8	1.11661	1.42672	463514	1.02123	44079.6	1.12354	2.03489	695271	1.02123	66119.4	1.12762	2.3889	927029	1.02123	88159.1	1.13052	2.63931	1.15879e+06	1.02123	110199	1.13277	2.83309	1.39054e+06	1.02123	132239	1.13462	2.99114	1.85406e+06	1.02123	176318	1.13754	3.23999
2020-06-07	113	95	44730	843	47357.7	1.02171	4181.87	1.09996	142073	1.02171	12545.6	1.1107	0.967512	236789	1.02171	20909.4	1.11573	1.41419	473577	1.02171	41818.7	1.1226	2.01707	710366	1.02171	62728.1	1.12663	2.36802	947154	1.02171	83637.5	1.12951	2.61626	1.18394e+06	1.02171	104547	1.13174	2.80837	1.42073e+06	1.02171	125456	1.13357	2.96506	1.89431e+06	1.02171	167275	1.13646	3.21179
2020-06-08	114	96	45133	403	48341.1	1.02077	4642.29	1.09923	145023	1.02077	13926.9	1.10988	0.959066	241706	1.02077	23211.5	1.11486	1.40187	483411	1.02077	46422.9	1.12166	1.99955	725117	1.02077	69634.4	1.12566	2.34749	966823	1.02077	92845.8	1.1285	2.59361	1.20853e+06	1.02077	116057	1.13071	2.78408	1.45023e+06	1.02077	139269	1.13252	2.93944	1.93365e+06	1.02077	185692	1.13539	3.18407
2020-06-09	115	97	45924	791	49376.9	1.02143	4312.93	1.09853	148131	1.02143	12938.8	1.10908	0.950766	246884	1.02143	21564.7	1.11402	1.38976	493769	1.02143	43129.3	1.12075	1.98234	740653	1.02143	64694	1.12471	2.32732	987537	1.02143	86258.6	1.12753	2.57135	1.23442e+06	1.02143	107823	1.12972	2.76021	1.48131e+06	1.02143	129388	1.13151	2.91426	1.97507e+06	1.02143	172517	1.13434	3.15682
2020-06-10	116	98	46814	890	50433.9	1.02141	4321.84	1.09784	151302	1.02141	12965.5	1.10829	0.942609	252169	1.02141	21609.2	1.11318	1.37787	504339	1.02141	43218.4	1.11985	1.96542	756508	1.02141	64827.5	1.12378	2.30749	1.00868e+06	1.02141	86436.7	1.12657	2.54947	1.26085e+06	1.02141	108046	1.12873	2.73675	1.51302e+06	1.02141	129655	1.13051	2.8895	2.01735e+06	1.02141	172873	1.13332	3.13004
2020-06-11	117	99	48288	1474	51540.7	1.02195	4064.86	1.09717	154622	1.02195	12194.6	1.10752	0.93459	257704	1.02195	20324.3	1.11237	1.36617	515407	1.02195	40648.6	1.11898	1.94878	773111	1.02195	60972.9	1.12286	2.28799	1.03081e+06	1.02195	81297.1	1.12563	2.52795	1.28852e+06	1.02195	101621	1.12778	2.71368	1.54622e+06	1.02195	121946	1.12954	2.86516	2.06163e+06	1.02195	162594	1.13232	3.1037
2020-06-12	118	100	49684	1396	52648.6	1.02149	4280.75	1.09651	157946	1.02149	12842.3	1.10676	0.926707	263243	1.02149	21403.8	1.11157	1.35467	526486	1.02149	42807.5	1.11811	1.93243	789729	1.02149	64211.3	1.12196	2.26882	1.05297e+06	1.02149	85615	1.1247	2.5068	1.31621e+06	1.02149	107019	1.12683	2.69099	1.57946e+06	1.02149	128423	1.12857	2.84123	2.10594e+06	1.02149	171230	1.13133	3.07781
2020-06-13	119	101	50931	1247	53847.3	1.02277	3695.51	1.09587	161542	1.02277	11086.5	1.10603	0.918955	269236	1.02277	18477.5	1.11079	1.34336	538473	1.02277	36955.1	1.11728	1.91635	807709	1.02277	55432.6	1.12109	2.24997	1.07695e+06	1.02277	73910.1	1.1238	2.486	1.34618e+06	1.02277	92387.7	1.12591	2.66868	1.61542e+06	1.02277	110865	1.12764	2.81769	2.15389e+06	1.02277	147820	1.13037	3.05234
2020-06-14	120	102	51614	683	54941.6	1.02032	4913.94	1.09521	164825	1.02032	14741.8	1.10529	0.911332	274708	1.02032	24569.7	1.11	1.33224	549416	1.02032	49139.4	1.11643	1.90053	824124	1.02032	73709.1	1.12021	2.23144	1.09883e+06	1.02032	98278.8	1.1229	2.46554	1.37354e+06	1.02032	122849	1.12499	2.64674	1.64825e+06	1.02032	147418	1.1267	2.79454	2.19766e+06	1.02032	196558	1.1294	3.0273
2020-06-15	121	103	52383	769	55975	1.01881	5871.35	1.09456	167925	1.01881	17614.1	1.10454	0.903835	279875	1.01881	29356.8	1.10922	1.32131	559750	1.01881	58713.5	1.11559	1.88497	839625	1.01881	88070.3	1.11933	2.2132	1119500	1.01881	117427	1.122	2.44541	1399375	1.01881	146784	1.12407	2.62516	1679250	1.01881	176141	1.12576	2.77177	2239000	1.01881	234854	1.12844	3.00266
2020-06-16	122	104	53323	940	56910.6	1.01671	7532.41	1.0939	170732	1.01671	22597.2	1.10379	0.89646	284553	1.01671	37662.1	1.10842	1.31055	569106	1.01671	75324.1	1.11474	1.86967	853659	1.01671	112986	1.11845	2.19526	1.13821e+06	1.01671	150648	1.12109	2.42562	1.42276e+06	1.01671	188310	1.12314	2.60392	1.70732e+06	1.01671	225972	1.12482	2.74936	2.27642e+06	1.01671	301296	1.12748	2.97842
2020-06-17	123	105	54562	1239	57984	1.01886	5822.85	1.09327	173952	1.01886	17468.5	1.10308	0.889204	289920	1.01886	29114.2	1.10767	1.29996	579840	1.01886	58228.5	1.11393	1.85461	869760	1.01886	87342.7	1.1176	2.17761	1159680	1.01886	116457	1.12022	2.40613	1449600	1.01886	145571	1.12225	2.58303	1739520	1.01886	174685	1.12392	2.72732	2319360	1.01886	232914	1.12655	2.95456
2020-06-18	124	106	56043	1481	59092.9	1.01912	5641.7	1.09265	177279	1.01912	16925.1	1.10237	0.882064	295464	1.01912	28208.5	1.10692	1.28955	590929	1.01912	56417	1.11313	1.83979	886393	1.01912	84625.4	1.11677	2.16024	1.18186e+06	1.01912	112834	1.11937	2.38696	1.47732e+06	1.01912	141042	1.12138	2.56246	1.77279e+06	1.01912	169251	1.12303	2.70563	2.36371e+06	1.01912	225668	1.12564	2.93109
2020-06-19	125	107	58075	2032	60213.9	1.01897	5747.96	1.09204	180642	1.01897	17243.9	1.10168	0.875039	301069	1.01897	28739.8	1.10619	1.2793	602139	1.01897	57479.6	1.11234	1.82521	903208	1.01897	86219.5	1.11595	2.14314	1.20428e+06	1.01897	114959	1.11853	2.3681	1.50535e+06	1.01897	143699	1.12052	2.54223	1.80642e+06	1.01897	172439	1.12216	2.68427	2.40855e+06	1.01897	229919	1.12474	2.90798
2020-06-20	126	108	58591	516	61222.7	1.01675	7545.36	1.09142	183668	1.01675	22636.1	1.10098	0.868124	306114	1.01675	37726.8	1.10545	1.26921	612227	1.01675	75453.6	1.11155	1.81085	918341	1.01675	113180	1.11513	2.12631	1.22445e+06	1.01675	150907	1.11768	2.34952	1.53057e+06	1.01675	188634	1.11966	2.52231	1.83668e+06	1.01675	226361	1.12128	2.66326	2.44891e+06	1.01675	301814	1.12384	2.88524
2020-06-21	127	109	58848	257	62157.9	1.01527	9065.62	1.0908	186474	1.01527	27196.9	1.10027	0.861318	310789	1.01527	45328.1	1.10471	1.25928	621579	1.01527	90656.2	1.11075	1.79672	932368	1.01527	135984	1.11431	2.10975	1.24316e+06	1.01527	181312	1.11683	2.33124	1.55395e+06	1.01527	226640	1.1188	2.5027	1.86474e+06	1.01527	271969	1.1204	2.64256	2.48631e+06	1.01527	362625	1.12295	2.86285
2020-06-22	128	110	58932	84	63056.3	1.01445	10045.9	1.09018	189169	1.01445	30137.6	1.09958	0.854618	315281	1.01445	50229.3	1.10397	1.2495	630563	1.01445	100459	1.10997	1.78281	945844	1.01445	150688	1.11349	2.09344	1.26113e+06	1.01445	200917	1.11599	2.31324	1.57641e+06	1.01445	251147	1.11794	2.48339	1.89169e+06	1.01445	301376	1.11954	2.62219	2.52225e+06	1.01445	401835	1.12205	2.84081
2020-06-23	129	111	60837	1905	64304.1	1.01979	5133.05	1.08962	192912	1.01979	15399.2	1.09893	0.848021	321521	1.01979	25665.3	1.10329	1.23988	643041	1.01979	51330.5	1.10924	1.76911	964562	1.01979	76995.8	1.11273	2.07738	1.28608e+06	1.01979	102661	1.11522	2.29552	1.6076e+06	1.01979	128326	1.11715	2.46438	1.92912e+06	1.01979	153992	1.11873	2.60213	2.57217e+06	1.01979	205322	1.12122	2.8191
2020-06-24	130	112	62324	1487	65391.9	1.01692	7387.72	1.08904	196176	1.01692	22163.2	1.09828	0.841526	326959	1.01692	36938.6	1.1026	1.2304	653919	1.01692	73877.2	1.1085	1.75563	980878	1.01692	110816	1.11196	2.06157	1.30784e+06	1.01692	147754	1.11442	2.27806	1.6348e+06	1.01692	184693	1.11634	2.44566	1.96176e+06	1.01692	221632	1.11791	2.58238	2.61567e+06	1.01692	295509	1.12038	2.79772
2020-06-25	131	113	63890	1566	66444.4	1.0161	8203.27	1.08846	199333	1.0161	24609.8	1.09763	0.835129	332222	1.0161	41016.3	1.10192	1.22106	664444	1.0161	82032.7	1.10776	1.74234	996666	1.0161	123049	1.1112	2.04599	1.32889e+06	1.0161	164065	1.11364	2.26087	1.66111e+06	1.0161	205082	1.11554	2.42721	1.99333e+06	1.0161	246098	1.11709	2.56292	2.65778e+06	1.0161	328131	1.11955	2.77666
2020-06-26	132	114	65137	1247	67408.6	1.01451	10065.8	1.08788	202226	1.01451	30197.5	1.09697	0.828828	337043	1.01451	50329.2	1.10123	1.21187	674086	1.01451	100658	1.10702	1.72926	1.01113e+06	1.01451	150988	1.11043	2.03065	1.34817e+06	1.01451	201317	1.11285	2.24393	1.68521e+06	1.01451	251646	1.11473	2.40905	2.02226e+06	1.01451	301975	1.11628	2.54375	2.69634e+06	1.01451	402634	1.11871	2.75592
2020-06-27	133	115	65137	0	68306	1.01331	11763.7	1.0873	204918	1.01331	35291	1.09632	0.822622	341530	1.01331	58818.3	1.10054	1.20281	683060	1.01331	117637	1.10629	1.71637	1024590	1.01331	176455	1.10967	2.01554	1366120	1.01331	235273	1.11207	2.22725	1707650	1.01331	294092	1.11394	2.39116	2049180	1.01331	352910	1.11546	2.52487	2732240	1.01331	470547	1.11788	2.73548
2020-06-28	134	116	65137	0	69203.4	1.01314	12036.9	1.08673	207610	1.01314	36110.7	1.09567	0.816508	346017	1.01314	60184.4	1.09986	1.19389	692034	1.01314	120369	1.10556	1.70367	1.03805e+06	1.01314	180553	1.10891	2.00065	1.38407e+06	1.01314	240738	1.1113	2.21082	1.73009e+06	1.01314	300922	1.11315	2.37352	2.0761e+06	1.01314	361107	1.11466	2.50627	2.76814e+06	1.01314	481475	1.11706	2.71535
2020-06-29	135	117	67667	2530	70100.9	1.01297	12311.2	1.08616	210303	1.01297	36933.7	1.09504	0.810485	350504	1.01297	61556.2	1.09919	1.1851	701009	1.01297	123112	1.10485	1.69116	1.05151e+06	1.01297	184668	1.10817	1.98598	1.40202e+06	1.01297	246225	1.11053	2.19462	1.75252e+06	1.01297	307781	1.11237	2.35615	2.10303e+06	1.01297	369337	1.11387	2.48793	2.80403e+06	1.01297	492449	1.11625	2.69551
2020-06-30	136	118	68451	784	70871.4	1.01099	16023.7	1.08559	212614	1.01099	48071.1	1.09439	0.804549	354357	1.01099	80118.4	1.09851	1.17644	708714	1.01099	160237	1.10412	1.67883	1.06307e+06	1.01099	240355	1.10742	1.97152	1.41743e+06	1.01099	320474	1.10977	2.17866	1.77179e+06	1.01099	400592	1.11159	2.33903	2.12614e+06	1.01099	480711	1.11308	2.46987	2.83486e+06	1.01099	640947	1.11544	2.67596
2020-07-01	137	119	69692	1241	71570.4	1.00986	18654.4	1.08502	214711	1.00986	55963.1	1.09375	0.7987	357852	1.00986	93271.9	1.09784	1.1679	715704	1.00986	186544	1.10341	1.66667	1.07356e+06	1.00986	279816	1.10668	1.95727	1.43141e+06	1.00986	373087	1.109	2.16293	1.78926e+06	1.00986	466359	1.11081	2.32216	2.14711e+06	1.00986	559631	1.11229	2.45206	2.86282e+06	1.00986	746175	1.11463	2.65669
2020-07-02	138	120	70639	947	72165.6	1.00832	23015.6	1.08444	216497	1.00832	69046.7	1.09311	0.792935	360828	1.00832	115078	1.09716	1.15948	721656	1.00832	230156	1.10269	1.6547	1.08248e+06	1.00832	345234	1.10593	1.94323	1.44331e+06	1.00832	460311	1.10824	2.14743	1.80414e+06	1.00832	575389	1.11003	2.30553	2.16497e+06	1.00832	690467	1.1115	2.43451	2.88662e+06	1.00832	920623	1.11382	2.63769
2020-07-03	139	121	71419	780	72693.3	1.00731	26403.7	1.08386	218080	1.00731	79211	1.09246	0.787253	363466	1.00731	132018	1.09649	1.15119	726933	1.00731	264037	1.10197	1.64289	1.0904e+06	1.00731	396055	1.10519	1.92938	1.45387e+06	1.00731	528073	1.10748	2.13214	1.81733e+06	1.00731	660092	1.10926	2.28913	2.1808e+06	1.00731	792110	1.11071	2.41721	2.90773e+06	1.00731	1.05615e+06	1.11301	2.61896
2020-07-04	140	122	71419	0	73190.3	1.00684	28195.1	1.08329	219571	1.00684	84585.3	1.09183	0.781652	365951	1.00684	140975	1.09582	1.14302	731903	1.00684	281951	1.10126	1.63125	1.09785e+06	1.00684	422926	1.10445	1.91573	1.46381e+06	1.00684	563902	1.10672	2.11708	1.82976e+06	1.00684	704877	1.10849	2.27297	2.19571e+06	1.00684	845853	1.10993	2.40015	2.92761e+06	1.00684	1.1278e+06	1.11222	2.6005
2020-07-05	141	123	71419	0	73687.3	1.00679	28377.7	1.08273	221062	1.00679	85133.1	1.0912	0.77613	368436	1.00679	141888	1.09516	1.13496	736873	1.00679	283777	1.10056	1.61978	1.10531e+06	1.00679	425665	1.10373	1.90228	1.47375e+06	1.00679	567554	1.10598	2.10222	1.84218e+06	1.00679	709442	1.10773	2.25703	2.21062e+06	1.00679	851331	1.10917	2.38334	2.94749e+06	1.00679	1.13511e+06	1.11143	2.5823
2020-07-06	142	124	73061	1642	74184.3	1.00674	28560.3	1.08218	222553	1.00674	85680.9	1.09058	0.770685	370921	1.00674	142802	1.09451	1.12701	741843	1.00674	285603	1.09987	1.60846	1.11276e+06	1.00674	428405	1.10301	1.88901	1.48369e+06	1.00674	571206	1.10525	2.08757	1.85461e+06	1.00674	714008	1.10699	2.24131	2.22553e+06	1.00674	856809	1.10841	2.36675	2.96737e+06	1.00674	1.14241e+06	1.11066	2.56435
2020-07-07	143	125	73344	283	74579.3	1.00532	34899.3	1.08162	223738	1.00532	104698	1.08996	0.765317	372896	1.00532	174497	1.09386	1.11917	745793	1.00532	348993	1.09918	1.5973	1.11869e+06	1.00532	523490	1.1023	1.87592	1.49159e+06	1.00532	697987	1.10452	2.07313	1.86448e+06	1.00532	872484	1.10624	2.22582	2.23738e+06	1.00532	1.04698e+06	1.10765	2.3504	2.98317e+06	1.00532	1.39597e+06	1.10988	2.54665
2020-07-08	144	126	73858	514	74958.9	1.00509	36086.2	1.08107	224877	1.00509	108259	1.08935	0.760022	374794	1.00509	180431	1.09322	1.11144	749589	1.00509	360862	1.09849	1.5863	1.12438e+06	1.00509	541293	1.10159	1.86302	1.49918e+06	1.00509	721723	1.10379	2.05888	1.87397e+06	1.00509	902154	1.10551	2.21053	2.24877e+06	1.00509	1.08259e+06	1.10691	2.33427	2.99835e+06	1.00509	1.44345e+06	1.10912	2.52919
2020-07-09	145	127	74333	475	75335.1	1.00502	36447.9	1.08052	226005	1.00502	109344	1.08874	0.754801	376676	1.00502	182239	1.09258	1.10382	753351	1.00502	364479	1.09782	1.57545	1.13003e+06	1.00502	546718	1.10089	1.85029	1.5067e+06	1.00502	728957	1.10308	2.04483	1.88338e+06	1.00502	911196	1.10478	2.19546	2.26005e+06	1.00502	1.09344e+06	1.10617	2.31836	3.01341e+06	1.00502	1.45791e+06	1.10837	2.51197
2020-07-10	146	128	74898	565	75698.6	1.00482	37491.9	1.07999	227096	1.00482	112476	1.08814	0.74965	378493	1.00482	187460	1.09196	1.0963	756986	1.00482	374919	1.09715	1.56474	1.13548e+06	1.00482	562379	1.10021	1.83773	1.51397e+06	1.00482	749839	1.10238	2.03096	1.89246e+06	1.00482	937298	1.10406	2.18058	2.27096e+06	1.00482	1.12476e+06	1.10544	2.30266	3.02794e+06	1.00482	1.49968e+06	1.10762	2.49498
2020-07-11	147	129	74898	0	76039	1.0045	39316.6	1.07945	228117	1.0045	117950	1.08755	0.74457	380195	1.0045	196583	1.09134	1.08888	760390	1.0045	393166	1.0965	1.55418	1140585	1.0045	589748	1.09952	1.82535	1520780	1.0045	786331	1.10168	2.01729	1900975	1.0045	982914	1.10335	2.16591	2281170	1.0045	1.1795e+06	1.10472	2.28718	3041560	1.0045	1.57266e+06	1.10689	2.47822
2020-07-12	148	130	74898	0	76379.4	1.00448	39432.6	1.07893	229138	1.00448	118298	1.08697	0.739557	381897	1.00448	197163	1.09073	1.08157	763794	1.00448	394326	1.09585	1.54376	1.14569e+06	1.00448	591489	1.09885	1.81313	1.52759e+06	1.00448	788652	1.10099	2.0038	1.90949e+06	1.00448	985815	1.10265	2.15144	2.29138e+06	1.00448	1.18298e+06	1.10401	2.2719	3.05518e+06	1.00448	1.5773e+06	1.10616	2.46168
2020-07-13	149	131	75826	928	76719.9	1.00446	39548.7	1.07841	230160	1.00446	118646	1.08639	0.734612	383599	1.00446	197743	1.09012	1.07435	767199	1.00446	395487	1.09521	1.53348	1.1508e+06	1.00446	593230	1.09819	1.80107	1.5344e+06	1.00446	790974	1.10031	1.99048	1.918e+06	1.00446	988717	1.10196	2.13715	2.3016e+06	1.00446	1.18646e+06	1.10331	2.25683	3.06879e+06	1.00446	1.58195e+06	1.10544	2.44536
2020-07-14	150	132	76001	175	77037.3	1.00414	41468.9	1.0779	231112	1.00414	124407	1.08582	0.729733	385186	1.00414	207345	1.08953	1.06722	770373	1.00414	414689	1.09457	1.52333	1.15556e+06	1.00414	622034	1.09754	1.78917	1.54075e+06	1.00414	829379	1.09964	1.97734	1.92593e+06	1.00414	1.03672e+06	1.10128	2.12306	2.31112e+06	1.00414	1.24407e+06	1.10262	2.24195	3.08149e+06	1.00414	1.65876e+06	1.10474	2.42926
2020-07-15	151	133	76492	491	77346.6	1.00401	42236.4	1.07739	232040	1.00401	126709	1.08526	0.724918	386733	1.00401	211182	1.08894	1.06019	773466	1.00401	422364	1.09395	1.51332	1.1602e+06	1.00401	633546	1.09689	1.77742	1.54693e+06	1.00401	844728	1.09898	1.96438	1.93366e+06	1.00401	1.05591e+06	1.10061	2.10915	2.3204e+06	1.00401	1.26709e+06	1.10194	2.22727	3.09386e+06	1.00401	1.68946e+06	1.10404	2.41337
2020-07-16	152	134	76877	385	77634	1.00372	44177	1.07689	232902	1.00372	132531	1.0847	0.720166	388170	1.00372	220885	1.08835	1.05325	776340	1.00372	441770	1.09333	1.50344	1164510	1.00372	662654	1.09625	1.76584	1552680	1.00372	883539	1.09832	1.95158	1940850	1.00372	1.10442e+06	1.09994	2.09542	2329020	1.00372	1.32531e+06	1.10126	2.21278	3105360	1.00372	1.76708e+06	1.10334	2.39768
2020-07-17	153	135	77281	404	77760.2	1.00163	60653.9	1.07638	233280	1.00163	181962	1.08414	0.715475	388801	1.00163	303269	1.08776	1.04641	777602	1.00163	606539	1.0927	1.49369	1.1664e+06	1.00163	909808	1.0956	1.7544	1.5552e+06	1.00163	1.21308e+06	1.09766	1.93895	1.944e+06	1.00163	1.51635e+06	1.09927	2.08186	2332805	1.00163	1.81962e+06	1.10058	2.19848	3.11041e+06	1.00163	2.42616e+06	1.10265	2.3822
2020-07-18	154	136	77281	0	77856	1.00123	64404.6	1.07587	233568	1.00123	193214	1.08358	0.710846	389280	1.00123	322023	1.08718	1.03965	778560	1.00123	644046	1.09208	1.48406	1167840	1.00123	966069	1.09496	1.7431	1557120	1.00123	1.28809e+06	1.09701	1.92648	1946400	1.00123	1.61011e+06	1.0986	2.06849	2335680	1.00123	1.93214e+06	1.0999	2.18436	3114240	1.00123	2.57618e+06	1.10196	2.36691
2020-07-19	155	137	77281	0	77999.8	1.00185	58602.9	1.07538	233999	1.00185	175809	1.08303	0.706276	389999	1.00185	293014	1.0866	1.03297	779998	1.00185	586029	1.09147	1.47456	1.17e+06	1.00185	879043	1.09433	1.73196	1559995	1.00185	1.17206e+06	1.09637	1.91417	1.94999e+06	1.00185	1.46507e+06	1.09795	2.05528	2.33999e+06	1.00185	1.75809e+06	1.09924	2.17042	3119990	1.00185	2.34412e+06	1.10128	2.35183
2020-07-20	156	138	78048	767	78239.3	1.00307	48489.1	1.0749	234718	1.00307	145467	1.0825	0.701765	391197	1.00307	242445	1.08605	1.02639	782393	1.00307	484891	1.09088	1.46518	1173590	1.00307	727336	1.09372	1.72095	1.56479e+06	1.00307	969782	1.09574	1.90202	1.95598e+06	1.00307	1.21223e+06	1.09731	2.04224	2347180	1.00307	1.45467e+06	1.09859	2.15666	3.12957e+06	1.00307	1.93956e+06	1.10062	2.33693
2020-07-21	157	139	78166	118	78335	1.00122	64659.9	1.07441	235005	1.00122	193980	1.08196	0.69731	391675	1.00122	323299	1.08548	1.01988	783350	1.00122	646599	1.09029	1.45591	1175025	1.00122	969898	1.09311	1.71008	1566700	1.00122	1.2932e+06	1.09511	1.89002	1958375	1.00122	1.6165e+06	1.09667	2.02936	2350050	1.00122	1.9398e+06	1.09794	2.14307	3133400	1.00122	2.5864e+06	1.09996	2.32222
2020-07-22	158	140	78504	338	78504	1.00216	55848.8	1.07394	235512	1.00216	167546	1.08143	0.692912	392520	1.00216	279244	1.08494	1.01346	785040	1.00216	558488	1.08971	1.44676	1177560	1.00216	837731	1.09251	1.69935	1570080	1.00216	1.11698e+06	1.0945	1.87817	1962600	1.00216	1.39622e+06	1.09604	2.01665	2355120	1.00216	1.67546e+06	1.09731	2.12965	3140160	1.00216	2.23395e+06	1.09931	2.30769
2020-07-23	159
2020-07-24	160
2020-07-25	161
2020-07-26	162
2020-07-27	163

## Sheet: NY State Rt Number
Date	Rt as Calculated
2020-03-02
2020-03-03
2020-03-04
2020-03-05
2020-03-06
2020-03-07
2020-03-08
2020-03-09
2020-03-10
2020-03-11
2020-03-12
2020-03-13	2.30466
2020-03-14	2.22559
2020-03-15	2.14392
2020-03-16	2.08011
2020-03-17	2.02167
2020-03-18	1.96687
2020-03-19	1.91642
2020-03-20	1.86872
2020-03-21	1.82477
2020-03-22	1.78483
2020-03-23	1.74732
2020-03-24	1.71242
2020-03-25	1.68048
2020-03-26	1.65088
2020-03-27	1.62375
2020-03-28	1.59881
2020-03-29	1.57593
2020-03-30	1.55455
2020-03-31	1.53468
2020-04-01	1.51614
2020-04-02	1.49877
2020-04-03	1.4825
2020-04-04	1.46719
2020-04-05	1.45265
2020-04-06	1.43896
2020-04-07	1.42595
2020-04-08	1.41357
2020-04-09	1.40197
2020-04-10	1.39092
2020-04-11	1.38038
2020-04-12	1.37035
2020-04-13	1.36079
2020-04-14	1.35169
2020-04-15	1.34299
2020-04-16	1.33461
2020-04-17	1.32662
2020-04-18	1.31903
2020-04-19	1.31185
2020-04-20	1.30499
2020-04-21	1.29842
2020-04-22	1.29212
2020-04-23	1.28607
2020-04-24	1.28026
2020-04-25	1.27463
2020-04-26	1.26916
2020-04-27	1.26389
2020-04-28	1.25883
2020-04-29	1.25395
2020-04-30	1.24925
2020-05-01	1.24472
2020-05-02	1.24034
2020-05-03	1.23612
2020-05-04	1.23202
2020-05-05	1.22806
2020-05-06	1.22423
2020-05-07	1.22052
2020-05-08	1.21693
2020-05-09	1.21345
2020-05-10	1.21009
2020-05-11	1.20683
2020-05-12	1.20368
2020-05-13	1.20062
2020-05-14	1.19765
2020-05-15	1.19476
2020-05-16	1.19195
2020-05-17	1.18922
2020-05-18	1.18656
2020-05-19	1.18397
2020-05-20	1.18146
2020-05-21	1.179
2020-05-22	1.17662
2020-05-23	1.17429
2020-05-24	1.17202
2020-05-25	1.16981
2020-05-26	1.16766
2020-05-27	1.16556
2020-05-28	1.16352
2020-05-29	1.16152
2020-05-30	1.15957
2020-05-31	1.15767
2020-06-01	1.1558
2020-06-02	1.15399
2020-06-03	1.15221
2020-06-04	1.15047
2020-06-05	1.14877
2020-06-06	1.14711
2020-06-07	1.14548
2020-06-08	1.14389
2020-06-09	1.14233
2020-06-10	1.1408
2020-06-11	1.13931
2020-06-12	1.13785
2020-06-13	1.13642
2020-06-14	1.13502
2020-06-15	1.13365
2020-06-16	1.13231
2020-06-17	1.13099
2020-06-18	1.1297
2020-06-19	1.12843
2020-06-20	1.12719
2020-06-21	1.12597
2020-06-22	1.12478
2020-06-23	1.12361
2020-06-24	1.12245
2020-06-25	1.12133
2020-06-26	1.12022
2020-06-27	1.11913
2020-06-28	1.11806
2020-06-29	1.11702
2020-06-30	1.11599
2020-07-01	1.11498
2020-07-02	1.11398
2020-07-03	1.11301
2020-07-04	1.11205
2020-07-05	1.1111
2020-07-06	1.11018
2020-07-07	1.10926
2020-07-08	1.10837
2020-07-09	1.10749
2020-07-10	1.10662
2020-07-11	1.10577
2020-07-12	1.10494
2020-07-13	1.10411
2020-07-14	1.1033
2020-07-15	1.10251
2020-07-16	1.10172
2020-07-17	1.10095
2020-07-18	1.10018
2020-07-19	1.09943
2020-07-20	1.09869
2020-07-21	1.09796
2020-07-22	1.09723
2020-07-23	1.09652
2020-07-24	1.09581
2020-07-25	1.09512
2020-07-26	1.09443

## Sheet: South Korea Rt Number
Data	Rt as Caclculates
2020-02-19	3.17256
2020-02-20	2.06694
2020-02-21	1.67323
2020-02-22	1.48003
2020-02-23	1.36805
2020-02-24	1.29521
2020-02-25	1.24452
2020-02-26	1.20787
2020-02-27	1.17984
2020-02-28	1.15782
2020-02-29	1.14016
2020-03-01	1.12569
2020-03-02	1.11369
2020-03-03	1.10359
2020-03-04	1.09495
2020-03-05	1.08757
2020-03-06	1.08117
2020-03-07	1.07558
2020-03-08	1.07066
2020-03-09	1.06631
2020-03-10	1.06245
2020-03-11	1.059
2020-03-12	1.05589
2020-03-13	1.05309
2020-03-14	1.05054
2020-03-15	1.04823
2020-03-16	1.04611
2020-03-17	1.04417
2020-03-18	1.04238
2020-03-19	1.04072
2020-03-20	1.03919
2020-03-21	1.03776
2020-03-22	1.03644
2020-03-23	1.0352
2020-03-24	1.03404
2020-03-25	1.03296
2020-03-26	1.03194
2020-03-27	1.03098
2020-03-28	1.03007
2020-03-29	1.02922
2020-03-30	1.02841
2020-03-31	1.02765
2020-04-01	1.02692
2020-04-02	1.02623
2020-04-03	1.02558
2020-04-04	1.02495
2020-04-05	1.02435
2020-04-06	1.02379
2020-04-07	1.02324
2020-04-08	1.02272
2020-04-09	1.02223
2020-04-10	1.02175
2020-04-11	1.02129
2020-04-12	1.02086
2020-04-13	1.02044
2020-04-14	1.02003
2020-04-15	1.01964
2020-04-16	1.01927
2020-04-17	1.01891
2020-04-18	1.01856
2020-04-19	1.01823
2020-04-20	1.0179
2020-04-21	1.01759
2020-04-22	1.01729
2020-04-23	1.017
2020-04-24	1.01672
2020-04-25	1.01645
2020-04-26	1.01618
2020-04-27	1.01593
2020-04-28	1.01568
2020-04-29	1.01544
2020-04-30	1.01521
2020-05-01	1.01498
2020-05-02	1.01476
2020-05-03	1.01455
2020-05-04	1.01434
2020-05-05	1.01414
2020-05-06	1.01394
2020-05-07	1.01375
2020-05-08	1.01357
2020-05-09	1.01339
2020-05-10	1.01321
2020-05-11	1.01304
2020-05-12	1.01287
2020-05-13	1.01271
2020-05-14	1.01255
2020-05-15	1.0124
2020-05-16	1.01225
2020-05-17	1.0121
2020-05-18	1.01196
2020-05-19	1.01182
2020-05-20	1.01168
2020-05-21	1.01155
2020-05-22	1.01141
2020-05-23	1.01129
2020-05-24	1.01116
2020-05-25	1.01104
2020-05-26	1.01092
2020-05-27	1.0108
2020-05-28	1.01069
2020-05-29	1.01058
2020-05-30	1.01047
2020-05-31	1.01036
2020-06-01	1.01025
2020-06-02	1.01015
2020-06-03	1.01005
2020-06-04	1.00995
2020-06-05	1.00985
2020-06-06	1.00976
2020-06-07	1.00966
2020-06-08	1.00957
2020-06-09	1.00948
2020-06-10	1.00939
2020-06-11	1.00931
2020-06-12	1.00922
2020-06-13	1.00914
2020-06-14	1.00905
2020-06-15	1.00897
2020-06-16	1.00889
2020-06-17	1.00882
2020-06-18	1.00874
2020-06-19	1.00866
2020-06-20	1.00859
2020-06-21	1.00852
2020-06-22	1.00845
2020-06-23	1.00838
2020-06-24	1.00831
2020-06-25	1.00824
2020-06-26	1.00817
2020-06-27	1.00811
2020-06-28	1.00804
2020-06-29	1.00798
2020-06-30	1.00791
2020-07-01	1.00785
2020-07-02	1.00779
2020-07-03	1.00773
2020-07-04	1.00767
2020-07-05	1.00762
2020-07-06	1.00756
2020-07-07	1.0075
2020-07-08	1.00745
2020-07-09	1.00739
2020-07-10	1.00734
2020-07-11	1.00728
2020-07-12	1.00723
2020-07-13	1.00718
2020-07-14	1.00713
2020-07-15	1.00708
2020-07-16	1.00703
2020-07-17	1.00698
2020-07-18	1.00693
2020-07-19	1.00688
2020-07-20	1.00684
2020-07-21	1.00679
2020-07-22	1.00675
2020-07-23
2020-07-24

## Sheet: UK Rt Number
Data	Rt as Calculated
2020-02-13
2020-02-14
2020-02-15
2020-02-16
2020-02-17
2020-02-18
2020-02-19
2020-02-20
2020-02-21
2020-02-22
2020-02-23
2020-02-24	1.48127
2020-02-25	1.46299
2020-02-26	1.45205
2020-02-27	1.44309
2020-02-28	1.43273
2020-02-29	1.42317
2020-03-01	1.41267
2020-03-02	1.4006
2020-03-03	1.39057
2020-03-04	1.38364
2020-03-05	1.38014
2020-03-06	1.37819
2020-03-07	1.37556
2020-03-08	1.3714
2020-03-09	1.36654
2020-03-10	1.36138
2020-03-11	1.356
2020-03-12	1.35057
2020-03-13	1.34499
2020-03-14	1.33957
2020-03-15	1.33427
2020-03-16	1.32909
2020-03-17	1.32455
2020-03-18	1.32022
2020-03-19	1.31602
2020-03-20	1.31198
2020-03-21	1.30797
2020-03-22	1.30384
2020-03-23	1.29961
2020-03-24	1.29542
2020-03-25	1.29128
2020-03-26	1.2872
2020-03-27	1.28313
2020-03-28	1.27906
2020-03-29	1.27498
2020-03-30	1.27086
2020-03-31	1.26678
2020-04-01	1.26273
2020-04-02	1.2587
2020-04-03	1.2547
2020-04-04	1.25071
2020-04-05	1.24676
2020-04-06	1.24288
2020-04-07	1.23904
2020-04-08	1.23525
2020-04-09	1.23156
2020-04-10	1.22798
2020-04-11	1.22451
2020-04-12	1.22116
2020-04-13	1.2179
2020-04-14	1.21474
2020-04-15	1.21167
2020-04-16	1.20869
2020-04-17	1.20577
2020-04-18	1.20293
2020-04-19	1.20014
2020-04-20	1.19742
2020-04-21	1.19476
2020-04-22	1.19216
2020-04-23	1.18964
2020-04-24	1.18717
2020-04-25	1.18476
2020-04-26	1.1824
2020-04-27	1.18009
2020-04-28	1.17783
2020-04-29	1.17561
2020-04-30	1.17342
2020-05-01	1.17128
2020-05-02	1.16917
2020-05-03	1.1671
2020-05-04	1.16508
2020-05-05	1.16311
2020-05-06	1.16118
2020-05-07	1.15929
2020-05-08	1.15744
2020-05-09	1.15563
2020-05-10	1.15386
2020-05-11	1.15213
2020-05-12	1.15043
2020-05-13	1.14876
2020-05-14	1.14713
2020-05-15	1.14554
2020-05-16	1.14397
2020-05-17	1.14244
2020-05-18	1.14094
2020-05-19	1.13946
2020-05-20	1.138
2020-05-21	1.13657
2020-05-22	1.13517
2020-05-23	1.13379
2020-05-24	1.13244
2020-05-25	1.13111
2020-05-26	1.12981
2020-05-27	1.12853
2020-05-28	1.12728
2020-05-29	1.12605
2020-05-30	1.12484
2020-05-31	1.12365
2020-06-01	1.12248
2020-06-02	1.12134
2020-06-03	1.12021
2020-06-04	1.11911
2020-06-05	1.11802
2020-06-06	1.11696
2020-06-07	1.11591
2020-06-08	1.11488
2020-06-09	1.11387
2020-06-10	1.11288
2020-06-11	1.11191
2020-06-12	1.11095
2020-06-13	1.11001
2020-06-14	1.10909
2020-06-15	1.10817
2020-06-16	1.10728
2020-06-17	1.1064
2020-06-18	1.10553
2020-06-19	1.10467
2020-06-20	1.10383
2020-06-21	1.103
2020-06-22	1.10219
2020-06-23	1.10138
2020-06-24	1.10059
2020-06-25	1.0998
2020-06-26	1.09903
2020-06-27	1.09826
2020-06-28	1.09751
2020-06-29	1.09677
2020-06-30	1.09604
2020-07-01	1.09533
2020-07-02	1.09462
2020-07-03	1.09393
2020-07-04	1.09325
2020-07-05	1.09258
2020-07-06	1.09192
2020-07-07	1.09127
2020-07-08	1.09063
2020-07-09	1.09
2020-07-10	1.08938
2020-07-11	1.08877
2020-07-12	1.08816
2020-07-13	1.08757
2020-07-14	1.08698
2020-07-15	1.0864
2020-07-16	1.08583
2020-07-17	1.08526
2020-07-18	1.0847
2020-07-19	1.08414
2020-07-20	1.08359
2020-07-21	1.08305
2020-07-22
2020-07-23
2020-07-24
