# Supplementary material for: A Framework for a Statistical Characterization of Epidemic Cycles: COVID-19 Case Study
Source: JMIRx Med. 2021 Mar 18;2(1):e22617. doi: 10.2196/22617 (PMC8078446; doi:10.2196/22617)
Supplement: Multimedia Appendix 4 [file xmed_v2i1e22617_app4.xlsx]

## Sheet: NYC
Data	dias	NYS	MAMI Deaths	/peak	Total Infected	Daily Infected	MAMI Day	MAMI Total Infected	Days	ND days		1 + b				days	ND Days	ND C
2020-03-10		Deaths		10058.6									a	Int 1	C
2020-03-11	0			5% = 503
2020-03-12	1				328			1109.71
2020-03-13	2				421	93	724.571	1834.29	0	0		1.28354	255.544	6.04263	20.5183
2020-03-14	3				528	107	1147.29	2981.57	1	0.00757576		1.25416	267.657	6.2691	8.08248
2020-03-15	4				740	212	1416.71	4398.29	2	0.0151515		1.40152	191.796	6.60665	5.21564
2020-03-16	5				975	235	2163.57	6561.86	3	0.0227273		1.31757	245.55	6.88244	3.96096	0	0	0.999991
2020-03-17	6				1717	742	2861.86	9423.71	4	0.030303		1.76103	57.5673	7.44833	3.46042	1	0.00775194	0.873622
2020-03-18	7	17	17	0.0177638	3059	1342	3543.86	12967.6	5	0.0378788		1.7816	53.6927	8.02584	3.14731	2	0.0155039	0.794575
2020-03-19	8	26	21.5	0.022466	5400	2341	4305.57	17273.1	6	0.0454545		1.76528	57.2637	8.59415	2.92785	3	0.0232558	0.73917
2020-03-20	9	33	25.3333	0.0264716	8452	3052	4842.14	22115.3	7	0.0530303		1.56519	149.923	9.04216	2.73104	4	0.0310078	0.689484
2020-03-21	10	29	26.25	0.0274295	10445	1993	5460.43	27575.7	8	0.0606061		1.2358	1257.24	9.25388	2.52285	5	0.0387597	0.636922
2020-03-22	11	80	37	0.0386625	15885	5440	6211.43	33787.1	9	0.0681818		1.52082	157.805	9.67313	2.40939	6	0.0465116	0.608279
2020-03-23	12	81	44.3333	0.0463253	21008	5123	6493.29	40280.4	10	0.0757576		1.32251	733.863	9.95266	2.29192	7	0.0542636	0.578621
2020-03-24	13	157	60.4286	0.0631438	26524	5516	6730.71	47011.1	11	0.0833333		1.26257	1280.36	10.1858	2.18917	8	0.0620155	0.552682
2020-03-25	14	151	79.5714	0.0831467	33198	6674	7203.14	54214.3	12	0.0909091		1.25162	1433.81	10.4102	2.10347	9	0.0697674	0.531045
2020-03-26	15	186	102.429	0.107031	39295	6097	7407.43	61621.7	13	0.0984848		1.18366	3132.97	10.5789	2.02437	10	0.0775194	0.511075
2020-03-27	16	235	131.286	0.137185	46675	7380	7872.57	69494.3	14	0.106061		1.18781	2972.57	10.751	1.95802	11	0.0852713	0.494325
2020-03-28	17	396	183.714	0.191969	53925	7250	8336.57	77830.9	15	0.113636		1.15533	4632.24	10.8953	1.89819	12	0.0930233	0.479221
2020-03-29	18	307	216.143	0.225855	61338	7413	8944.57	86775.4	16	0.121212		1.13747	6036.98	11.0242	1.84495	13	0.100775	0.465779
2020-03-30	19	418	264.286	0.276161	68123	6785	9096.57	95872	17	0.128788		1.11062	9280.57	11.1291	1.79632	14	0.108527	0.453502
2020-03-31	20	537	318.571	0.332886	76946	8823	9432.29	105304	18	0.136364		1.12952	6735.04	11.2509	1.75513	15	0.116279	0.443103
2020-04-01	21	691	395.714	0.413495	85050	8104	9702.43	115007	19	0.143939		1.10532	10385.3	11.351	1.71691	16	0.124031	0.433453
2020-04-02	22	520	443.429	0.463353	94403	9353	9830.43	124837	20	0.151515		1.10997	9508.97	11.4553	1.6832	17	0.131783	0.424943
2020-04-03	23	602	495.857	0.518137	105031	10628	9999	134836	21	0.159091		1.11258	9030.01	11.562	1.65317	18	0.139535	0.417362
2020-04-04	24	837	558.857	0.583968	116537	11506	10058.6	144895	22	0.166667		1.10955	9615.06	11.666	1.62593	19	0.147287	0.410485
2020-04-05	25	828	633.286	0.661741	125014	8477	9696.14	154591	23	0.174242		1.07274	21606.7	11.7362	1.59911	20	0.155039	0.403714
2020-04-06	26	836	693	0.724138	134149	9135	9693.43	164284	24	0.181818		1.07307	21440.7	11.8067	1.57476	21	0.162791	0.397567
2020-04-07	27	977	755.857	0.789819	144863	10714	9305.43	173590	25	0.189394		1.07987	18195.6	11.8835	1.55291	22	0.170543	0.39205
2020-04-08	28	992	798.857	0.834751	153863	9000	8862.57	182452	26	0.19697		1.06213	28456.8	11.9438	1.53199	23	0.178295	0.386767
2020-04-09	29	999	867.286	0.906255	164396	10533	9242.71	191695	27	0.204545		1.06846	24095.5	12.01	1.51307	24	0.186047	0.381991
2020-04-10	30	968	919.571	0.96089	175441	11045	8828.86	200524	28	0.212121		1.06719	24942.3	12.0751	1.49556	25	0.193798	0.377572
2020-04-11	31	966	938	0.980146	184410	8969	8358.57	208882	29	0.219697		1.05112	39312.4	12.1249	1.47865	26	0.20155	0.373301
2020-04-12	32	945	954.714	0.997612	192868	8458	8090.14	216973	30	0.227273		1.04587	45923.8	12.1698	1.46273	27	0.209302	0.369283
2020-04-13	33	850	956.714	0.999701	199287	6419	7763.86	224736	31	0.234848		1.03328	67648.6	12.2025	1.44741	28	0.217054	0.365414
2020-04-14	34	924	949.143	0.99179	206901	7614	7543.86	232280	32	0.242424		1.03821	57825.5	12.24	1.43333	29	0.224806	0.36186
2020-04-15	35	888	934.286	0.976265	218562	11661	7093.43	239374	33	0.25		1.05636	32073.9	12.2948	1.42089	30	0.232558	0.358719
2020-04-16	36	606	878.143	0.9176	226198	7636	6243.71	245617	34	0.257576		1.03494	65702.4	12.3292	1.40843	31	0.24031	0.355575
2020-04-17	37	1025	886.286	0.926108	233951	7753	6054.71	251672	35	0.265152		1.03428	67233.8	12.3629	1.39673	32	0.248062	0.35262
2020-04-18	38	540	825.429	0.862517	241041	7090	6213.43	257886	36	0.272727		1.03031	77514.4	12.3927	1.38559	33	0.255814	0.349808
2020-04-19	39	627	780	0.815047	247215	6174	6753.14	264639	37	0.280303		1.02561	92194	12.418	1.37494	34	0.263566	0.34712
2020-04-20	40	631	748.714	0.782356	252094	4879	6682.29	271321	38	0.287879		1.01974	115360	12.4376	1.36471	35	0.271318	0.344536
2020-04-21	41	764	725.857	0.758471	256555	4461	6558.57	277880	39	0.295455		1.0177	124981	12.4551	1.35497	36	0.27907	0.342079
2020-04-22	42	661	693.429	0.724586	262268	5713	6413.57	284293	40	0.30303		1.02227	103997	12.4771	1.34592	37	0.286822	0.339792
2020-04-23	43	507	679.286	0.709807	268581	6313	6270	290563	41	0.310606		1.02407	96579.7	12.5009	1.33739	38	0.294574	0.337639
2020-04-24	44	430	594.286	0.620988	277445	8864	6036.86	296600	42	0.318182		1.033	66482.3	12.5334	1.32956	39	0.302326	0.335663
2020-04-25	45	617	605.286	0.632482	288313	10868	5396.71	301997	43	0.325758		1.03917	51160.5	12.5718	1.3223	40	0.310078	0.33383
2020-04-26	46	367	568.143	0.593671	293991	5678	4414.29	306411	44	0.333333		1.01969	119873	12.5913	1.31485	41	0.317829	0.331949
2020-04-27	47	348	527.714	0.551426	298004	4013	4270.29	310681	45	0.340909		1.01365	157574	12.6049	1.30759	42	0.325581	0.330117
2020-04-28	48	521	493	0.515152	301450	3446	4195.71	314877	46	0.348485		1.01156	173597	12.6164	1.30062	43	0.333333	0.328356
2020-04-29	49	330	445.714	0.465741	306158	4708	4098.43	318975	47	0.356061		1.01562	143271	12.6319	1.29407	44	0.341085	0.326703
2020-04-30	50	306	417	0.435737	310839	4681	3904.71	322880	48	0.363636		1.01529	145560	12.647	1.28781	45	0.348837	0.325122
2020-05-01	51	289	396.857	0.414689	315222	4383	3797.43	326678	49	0.371212		1.0141	154342	12.661	1.28179	46	0.356589	0.323602
2020-05-02	52	299	351.429	0.367219	319213	3991	3643.86	330321	50	0.378788		1.01266	165940	12.6736	1.27599	47	0.364341	0.322139
2020-05-03	53	280	339	0.354232	323883	4670	3550	333871	51	0.386364		1.01463	149998	12.6881	1.27049	48	0.372093	0.320749
2020-05-04	54	296	331.571	0.34647	327374	3491	3228.14	337100	52	0.393939		1.01078	183493	12.6989	1.26512	49	0.379845	0.319393
2020-05-05	55	260	294.286	0.307509	330139	2765	3043	340143	53	0.401515		1.00845	207875	12.7073	1.25991	50	0.387597	0.318079
2020-05-06	56	752	354.571	0.370503	333491	3352	2880	343023	54	0.409091		1.01015	189407	12.7174	1.25495	51	0.395349	0.316827
2020-05-07	57	409	369.286	0.385878	337421	3930	2800.43	345823	55	0.416667		1.01178	173044	12.7291	1.25022	52	0.403101	0.315632
2020-05-08	58	220	359.429	0.375578	340729	3308	2658.43	348481	56	0.424242		1.0098	193492	12.7388	1.24562	53	0.410853	0.314472
2020-05-09	59	186	343.286	0.35871	344063	3334	2722.43	351204	57	0.431818		1.00978	193702	12.7486	1.2412	54	0.418605	0.313355
2020-05-10	60	41	309.143	0.323033	346480	2417	2653.86	353858	58	0.439394		1.00702	227649	12.7556	1.23688	55	0.426357	0.312265
2020-05-11	61	243	301.571	0.315122	348675	2195	2590.14	356448	59	0.44697		1.00634	237203	12.7619	1.23271	56	0.434109	0.311211
2020-05-12	62	413	323.429	0.337961	350299	1624	2595.71	359044	60	0.454545		1.00466	262614	12.7665	1.22865	57	0.44186	0.310186
2020-05-13	63	165	239.571	0.250336	353094	2795	2620.86	361664	61	0.462121		1.00798	214018	12.7745	1.22479	58	0.449612	0.309212
2020-05-14	64	174	206	0.215256	356030	2936	2514.43	364179	62	0.469697		1.00832	209569	12.7828	1.22107	59	0.457364	0.308274
2020-05-15	65	155	196.714	0.205553	359786	3756	2480	366659	63	0.477273		1.01055	181885	12.7933	1.21752	60	0.465116	0.307378
2020-05-16	66	172	194.714	0.203463	362640	2854	2252.29	368911	64	0.484848		1.00793	215278	12.8012	1.21404	61	0.472868	0.306499
2020-05-17	67	191	216.143	0.225855	364611	1971	2081	370992	65	0.492424		1.00544	253576	12.8066	1.21063	62	0.48062	0.305638
2020-05-18	68	155	203.571	0.212718	366845	2234	2056.57	373049	66	0.5		1.00613	242153	12.8127	1.20734	63	0.488372	0.304808
2020-05-19	69	168	168.571	0.176146	368645	1800	1936.14	374985	67	0.507576		1.00491	262986	12.8176	1.20414	64	0.496124	0.303998
2020-05-20	70	110	160.714	0.167936	370695	2050	1886.29	376871	68	0.515152		1.00556	251438	12.8231	1.20104	65	0.503876	0.303216
2020-05-21	71	127	154	0.16092	373390	2695	1762	378633	69	0.522727		1.00727	223254	12.8304	1.19807	66	0.511628	0.302466
2020-05-22	72	124	149.571	0.156292	375552	2162	1662.71	380296	70	0.530303		1.00579	247821	12.8362	1.19516	67	0.51938	0.301732
2020-05-23	73	103	139.714	0.145992	377207	1655	1631.14	381927	71	0.537879		1.00441	273637	12.8405	1.19232	68	0.527132	0.301014
2020-05-24	74	119	129.429	0.135244	379007	1800	1630.57	383558	72	0.545455		1.00477	266473	12.8453	1.18956	69	0.534884	0.300319
2020-05-25	75	79	118.571	0.123899	380398	1391	1556.57	385114	73	0.55303		1.00367	289011	12.849	1.18687	70	0.542636	0.299639
2020-05-26	76	141	114.714	0.119869	381849	1451	1525	386639	74	0.560606		1.00381	285911	12.8528	1.18426	71	0.550388	0.298979
2020-05-27	77	102	113.571	0.118674	383029	1180	1524.29	388163	75	0.568182		1.00309	302031	12.8559	1.18171	72	0.55814	0.298335
2020-05-28	78	100	109.714	0.114644	385029	2000	1515.57	389679	76	0.575758		1.00522	256492	12.8611	1.17926	73	0.565891	0.297717
2020-05-29	79	98	106	0.110763	386970	1941	1458	391137	77	0.583333		1.00504	260107	12.8661	1.17687	74	0.573643	0.297115
2020-05-30	80	78	102.429	0.107031	388621	1651	1389.86	392527	78	0.590909		1.00427	276445	12.8704	1.17454	75	0.581395	0.296527
2020-05-31	81	89	98.1429	0.102553	389903	1282	1312.71	393840	79	0.598485		1.0033	298608	12.8737	1.17226	76	0.589147	0.295951
2020-06-01	82	70	96.8571	0.101209	391073	1170	1275	395115	80	0.606061		1.003	305883	12.8766	1.17003	77	0.596899	0.295388
2020-06-02	83	90	89.5714	0.0935961	392519	1446	1259.86	396374	81	0.613636		1.0037	288951	12.8803	1.16787	78	0.604651	0.294843
2020-06-03	84	86	87.2857	0.0912076	393638	1119	1163	397537	82	0.621212		1.00285	309917	12.8832	1.16576	79	0.612403	0.294309
2020-06-04	85	117	89.7143	0.0937453	395235	1597	1121.71	398659	83	0.628788		1.00406	280152	12.8872	1.16371	80	0.620155	0.293792
2020-06-05	86	91	88.7143	0.0927004	396699	1464	1014.29	399673	84	0.636364		1.0037	288649	12.8909	1.16171	81	0.627907	0.293287
2020-06-06	87	29	81.7143	0.0853859	397810	1111	955.143	400629	85	0.643939		1.0028	311894	12.8937	1.15975	82	0.635659	0.292792
2020-06-07	88	41	74.8571	0.0782206	398828	1018	946.714	401575	86	0.651515		1.00256	318501	12.8963	1.15783	83	0.643411	0.292308
2020-06-08	89	74	75.4286	0.0788177	399892	1064	918.143	402493	87	0.659091		1.00267	315474	12.8989	1.15596	84	0.651163	0.291836
2020-06-09	90	87	75	0.0783699	400660	768	884.143	403378	88	0.666667		1.00192	337118	12.9009	1.15413	85	0.658915	0.291372
2020-06-10	91	77	73.7143	0.0770264	401490	830	889.143	404267	89	0.674242		1.00207	332574	12.9029	1.15234	86	0.666667	0.29092
2020-06-11	92	61	65.7143	0.068667	402335	845	876.143	405143	90	0.681818		1.0021	331577	12.905	1.15059	87	0.674419	0.290479
2020-06-12	93	83	64.5714	0.0674728	403385	1050	870.143	406013	91	0.689394		1.00261	316556	12.9076	1.14888	88	0.682171	0.290049
2020-06-13	94	50	67.5714	0.0706076	404437	1052	886.857	406900	92	0.69697		1.00261	316610	12.9103	1.14722	89	0.689922	0.289629
2020-06-14	95	37	67	0.0700104	405255	818	856.714	407757	93	0.704545		1.00202	334477	12.9123	1.14559	90	0.697674	0.289217
2020-06-15	96	41	62.2857	0.0650843	406081	826	858.429	408615	94	0.712121		1.00204	333980	12.9143	1.14399	91	0.705426	0.288814
2020-06-16	97	46	56.4286	0.058964	406884	803	841.571	409457	95	0.719697		1.00198	335931	12.9163	1.14243	92	0.713178	0.28842
2020-06-17	98	48	52.2857	0.054635	407623	739	821.714	410278	96	0.727273		1.00182	341215	12.9181	1.1409	93	0.72093	0.288033
2020-06-18	99	46	50.1429	0.0523959	408426	803	818.857	411097	97	0.734848		1.00197	336123	12.9201	1.1394	94	0.728682	0.287656
2020-06-19	100	67	47.8571	0.0500075	409593	1167	835.429	411933	98	0.742424		1.00286	307920	12.9229	1.13795	95	0.736434	0.287289
2020-06-20	101	15	42.8571	0.0447828	410434	841	802	412735	99	0.75		1.00205	333635	12.925	1.13652	96	0.744186	0.286927
2020-06-21	102	41	43.4286	0.0453799	411264	830	797.714	413532	100	0.757576		1.00202	334680	12.927	1.13512	97	0.751938	0.286573
2020-06-22	103	53	45.1429	0.0471712	411972	708	789	414321	101	0.765152		1.00172	345085	12.9287	1.13374	98	0.75969	0.286226
2020-06-23	104	46	45.1429	0.0471712	412636	664	765.143	415086	102	0.772727		1.00161	349002	12.9303	1.13239	99	0.767442	0.285885
2020-06-24	105	32	42.8571	0.0447828	413355	719	742.857	415829	103	0.780303		1.00174	344298	12.9321	1.13107	100	0.775194	0.285551
2020-06-25	106	27	40.1429	0.0419466	414274	919	750	416579	104	0.787879		1.00222	327380	12.9343	1.12978	101	0.782946	0.285226
2020-06-26	107	48	37.4286	0.0391103	415207	933	766.571	417346	105	0.795455		1.00225	326382	12.9365	1.12851	102	0.790698	0.284906
2020-06-27	108	31	39.7143	0.0414987	416018	811	795.286	418141	106	0.80303		1.00195	336967	12.9385	1.12727	103	0.79845	0.284593
2020-06-28	109	32	38.4286	0.0401552	416787	769	802.714	418944	107	0.810606		1.00185	340794	12.9403	1.12605	104	0.806202	0.284285
2020-06-29	110	32	35.4286	0.0370205	417328	541	783	419727	108	0.818182		1.0013	361833	12.9416	1.12485	105	0.813953	0.283982
2020-06-30	111	17	31.2857	0.0326914	417836	508	789	420516	109	0.825758		1.00122	365057	12.9428	1.12367	106	0.821705	0.283684
2020-07-01	112	14	28.7143	0.0300045	418605	769	808.143	421324	110	0.833333		1.00184	340695	12.9447	1.12252	107	0.829457	0.283393
2020-07-02	113	23	28.1429	0.0294074	419640	1035	808.286	422132	111	0.840909		1.00247	317459	12.9472	1.1214	108	0.837209	0.28311
2020-07-03	114				420774	1134	776	422908	112	0.848485		1.0027	309342	12.9499	1.1203	109	0.844961	0.282832
2020-07-04	115				421637	863	748.857	423657	113	0.856061		1.00205	333127	12.9519	1.11921	110	0.852713	0.282558
2020-07-05	116				422268	631	738.571	424396	114	0.863636		1.0015	355019	12.9534	1.11814	111	0.860465	0.282287
2020-07-06	117				422851	583	767.143	425163	115	0.871212		1.00138	359817	12.9548	1.11709	112	0.868217	0.282022
2020-07-07	118				423493	642	778.857	425942	116	0.878788		1.00152	354078	12.9563	1.11605	113	0.875969	0.281761
2020-07-08	119				424263	770	826.429	426768	117	0.886364		1.00182	341785	12.9581	1.11504	114	0.883721	0.281505
2020-07-09	120				425072	809	859.143	427627	118	0.893939		1.00191	338206	12.96	1.11405	115	0.891473	0.281254
2020-07-10	121				426016	944	901.143	428528	119	0.901515		1.00222	325726	12.9622	1.11307	116	0.899225	0.281008
2020-07-11	122				426807	791	913.714	429442	120	0.909091		1.00186	340365	12.9641	1.11211	117	0.906977	0.280766
2020-07-12	123				427638	831	929.571	430372	121	0.916667		1.00195	336644	12.966	1.11117	118	0.914729	0.280528
2020-07-13	124				428303	665	932.286	431304	122	0.924242		1.00156	353242	12.9676	1.11024	119	0.922481	0.280293
2020-07-14	125				429278	975	938.286	432242	123	0.931818		1.00228	323072	12.9699	1.10933	120	0.930233	0.280064
2020-07-15	126				430277	999	925	433167	124	0.939394		1.00233	321034	12.9722	1.10844	121	0.937984	0.279838
2020-07-16	127				431380	1103	899.857	434067	125	0.94697		1.00256	311639	12.9747	1.10756	122	0.945736	0.279617
2020-07-17	128				432412	1032	878.429	434946	126	0.954545		1.00239	318470	12.9771	1.1067	123	0.953488	0.279399
2020-07-18	129				433314	902	852.833	435368	127	0.962121		1.00209	331177	12.9792	1.10585	124	0.96124	0.279184
2020-07-19	130				434164	850	843	435779	128	0.969697		1.00196	336521	12.9812	1.10501	125	0.968992	0.278973
2020-07-20	131				434871	707	841.25	436182	129	0.977273		1.00163	351391	12.9828	1.10418	126	0.976744	0.278764
2020-07-21	132				435753	882	886	436619	130	0.984848		1.00203	333494	12.9848	1.10337	127	0.984496	0.278559
2020-07-22	133				436576	823	888	437052	131	0.992424		1.00189	339680	12.9867	1.10257	128	0.992248	0.278357
2020-07-23	134				437529	953	953	437529	132	1		1.00218	326671	12.9889	1.10179	129	1	0.278158

## Sheet: Sweden
Data	Total Infected JHU	Daily Infected	Death Daily	Total Deaths
2020-02-15	1	1
2020-02-16	1	0
2020-02-17	1	0
2020-02-18	1	0
2020-02-19	1	0
2020-02-20	1	0
2020-02-21	1	0
2020-02-22	1	0
2020-02-23	1	0
2020-02-24	1	0
2020-02-25	1	0
2020-02-26	2	1
2020-02-27	3	1
2020-02-28	11	8
2020-02-29	14	3
2020-03-01	14	0
2020-03-02	19	5
2020-03-03	32	13
2020-03-04	62	30
2020-03-05	87	25
2020-03-06	146	59
2020-03-07	179	33
2020-03-08	225	46
2020-03-09	326	101
2020-03-10	424	98
2020-03-11	620	196	1	1
2020-03-12	771	151	0	1
2020-03-13	923	152	0	1
2020-03-14	994	71	1	2
2020-03-15	1063	69	0	2
2020-03-16	1146	83	4	6
2020-03-17	1265	119	1	7
2020-03-18	1410	145	6	13
2020-03-19	1553	143	7	20
2020-03-20	1733	180	9	29
2020-03-21	1868	135	8	37
2020-03-22	1986	118	11	48
2020-03-23	2168	182	11	59
2020-03-24	2398	230	21	80
2020-03-25	2712	314	22	102
2020-03-26	2998	286	31	133
2020-03-27	3363	365	32	165
2020-03-28	3663	300	35	200
2020-03-29	3943	280	38	238
2020-03-30	4359	416	45	283
2020-03-31	4834	475	48	331
2020-04-01	5320	486	53	384
2020-04-02	5874	554	70	454
2020-04-03	6475	601	80	534
2020-04-04	6832	357	70	604
2020-04-05	7172	340	85	689
2020-04-06	7561	389	90	779
2020-04-07	8299	738	84	863
2020-04-08	8954	655	115	978
2020-04-09	9599	645	86	1064
2020-04-10	10053	454	90	1154
2020-04-11	10448	395	103	1257
2020-04-12	10912	464	97	1354
2020-04-13	11349	437	85	1439
2020-04-14	11828	479	91	1530
2020-04-15	12432	604	115	1645
2020-04-16	13055	623	111	1756
2020-04-17	13743	688	82	1838
2020-04-18	14275	532	86	1924
2020-04-19	14663	388	88	2012
2020-04-20	15124	461	84	2096
2020-04-21	15831	707	62	2158
2020-04-22	16553	722	77	2235
2020-04-23	17311	758	86	2321
2020-04-24	18090	779	89	2410
2020-04-25	18563	473	73	2483
2020-04-26	18863	300	75	2558
2020-04-27	19426	563	73	2631
2020-04-28	20168	742	82	2713
2020-04-29	20966	798	84	2797
2020-04-30	21601	635	78	2875
2020-05-01	22133	532	78	2953
2020-05-02	22432	299	73	3026
2020-05-03	22693	261	75	3101
2020-05-04	23169	476	84	3185
2020-05-05	23826	657	72	3257
2020-05-06	24572	746	73	3330
2020-05-07	25359	787	80	3410
2020-05-08	26059	700	60	3470
2020-05-09	26568	509	67	3537
2020-05-10	26846	278	74	3611
2020-05-11	27301	455	64	3675
2020-05-12	28055	754	61	3736
2020-05-13	28755	700	50	3786
2020-05-14	29415	660	46	3832
2020-05-15	30103	688	57	3889
2020-05-16	30461	358	48	3937
2020-05-17	30720	259	53	3990
2020-05-18	31151	431	61	4051
2020-05-19	31818	667	39	4090
2020-05-20	32626	808	54	4144
2020-05-21	33236	610	53	4197
2020-05-22	33768	532	55	4252
2020-05-23	34171	403	56	4308
2020-05-24	34381	210	43	4351
2020-05-25	34871	490	42	4393
2020-05-26	35617	746	28	4421
2020-05-27	36417	800	39	4460
2020-05-28	37191	774	40	4500
2020-05-29	37964	773	40	4540
2020-05-30	38396	432	39	4579
2020-05-31	38661	265	45	4624
2020-06-01	39309	648	40	4664
2020-06-02	40210	901	36	4700
2020-06-03	41256	1046	26	4726
2020-06-04	42295	1039	45	4771
2020-06-05	43441	1146	38	4809
2020-06-06	44224	783	29	4838
2020-06-07	44686	462	33	4871
2020-06-08	45363	677	38	4909
2020-06-09	46299	936	34	4943
2020-06-10	47736	1437	39	4982
2020-06-11	49030	1294	34	5016
2020-06-12	50367	1337	28	5044
2020-06-13	51409	1042	33	5077
2020-06-14	51827	418	26	5103
2020-06-15	52511	684	29	5132
2020-06-16	53729	1218	28	5160
2020-06-17	55186	1457	32	5192
2020-06-18	56682	1496	29	5221
2020-06-19	57895	1213	29	5250
2020-06-20	58597	702	28	5278
2020-06-21	58918	321	20	5298
2020-06-22	59718	800	19	5317
2020-06-23	61030	1312	25	5342
2020-06-24	62728	1698	22	5364
2020-06-25	64009	1281	20	5384
2020-06-26	65212	1203	9	5393
2020-06-27	65972	760	13	5406
2020-06-28	66392	420	20	5426
2020-06-29	67119	727	18	5444
2020-06-30	67924	805	16	5460
2020-07-01	68608	684	13	5473
2020-07-02	69297	689	13	5486
2020-07-03	69996	699	6	5492
2020-07-04	70366	370	9	5501
2020-07-05	70681	315	6	5507
2020-07-06	70932	251	7	5514
2020-07-07	71210	278	5	5519
2020-07-08	71747	537	8	5527
2020-07-09	72082	335	3	5530
2020-07-10	72459	377	5	5535
2020-07-11	72773	314	0	5535
2020-07-12	72879	106	0	5535
2020-07-13	73049	170	1	5536
2020-07-14	73364	315
2020-07-15	73663	299
2020-07-16	73936	273
2020-07-17	74235	299
2020-07-18	74435	200
2020-07-19	74545	110
2020-07-20	74676	131
2020-07-21	74902	226
2020-07-22	75199	297
2020-07-23	75419	220
2020-07-24	75681	262
2020-07-25	75819	138
2020-07-26	75861	42
2020-07-27	75932	71
2020-07-28	76215	283
2020-07-29	76516	301
2020-07-30	76818	302
2020-07-31	77076	258
2020-08-01	77379	303
2020-08-02	77417	38
2020-08-03	77582	165
2020-08-04	77916	334
2020-08-05	78341	425
2020-08-06	78719	378
2020-08-07	79099	380
2020-08-08	79359
2020-08-09	79432
2020-08-10	79628
2020-08-11	80045
2020-08-12	80489
2020-08-13	80851
2020-08-14	81195
2020-08-15	81421
2020-08-16	81484
2020-08-17	81658
2020-08-18	81972
2020-08-19	82323
2020-08-20	82656
2020-08-21	82954
2020-08-22	83114
2020-08-23	83171
2020-08-24	83353
2020-08-25	83578
2020-08-26	83824
2020-08-27	83958
2020-08-28	83958
2020-08-29	83958
2020-08-30	83958
2020-08-31	84379
2020-09-01	84521
2020-09-02	84532
2020-09-03	84729
2020-09-04	84985
2020-09-05	84985

## Sheet: Italy
Date	Total Infected	Daily Infected	Total Deaths	Daily Deaths
2020-01-28	2
2020-01-29
2020-01-30
2020-01-31
2020-02-01
2020-02-02
2020-02-03
2020-02-04
2020-02-05
2020-02-06
2020-02-07
2020-02-08
2020-02-09
2020-02-10
2020-02-11
2020-02-12
2020-02-13
2020-02-14
2020-02-15	3	3
2020-02-16	3	0
2020-02-17	3	0
2020-02-18	3	0
2020-02-19	3	0
2020-02-20	4	1
2020-02-21	20	16	1	1
2020-02-22	79	59	2	1
2020-02-23	152	73	3	1
2020-02-24	229	77	7	4
2020-02-25	323	94	10	3
2020-02-26	374	51	12	2
2020-02-27	650	276	17	5
2020-02-28	888	238	21	4
2020-02-29	1128	240	29	8
2020-03-01	1694	566	34	5
2020-03-02	2064	370	52	18
2020-03-03	2502	438	80	28
2020-03-04	3089	587	107	27
2020-03-05	3850	761	148	41
2020-03-06	4628	778	197	49
2020-03-07	5875	1247	233	36
2020-03-08	7375	1500	366	133
2020-03-09	9172	1797	463	97
2020-03-10	10149	977	631	168
2020-03-11	12462	2313	827	196
2020-03-12	15113	2651	1016	189
2020-03-13	17660	2547	1266	250
2020-03-14	21157	3497	1441	175
2020-03-15	24747	3590	1809	368
2020-03-16	27980	3233	2158	349
2020-03-17	31506	3526	2503	345
2020-03-18	35713	4207	2978	475
2020-03-19	41035	5322	3405	427
2020-03-20	47021	5986	4032	627
2020-03-21	53578	6557	4825	793
2020-03-22	59138	5560	5476	651
2020-03-23	63927	4789	6077	601
2020-03-24	69176	5249	6820	743
2020-03-25	74386	5210	7503	683
2020-03-26	80589	6203	8215	712
2020-03-27	86498	5909	9134	919
2020-03-28	92472	5974	10023	889
2020-03-29	97685	5213	10779	756
2020-03-30	101739	4054	11591	812
2020-03-31	105792	4053	12428	837
2020-04-01	110574	4782	13155	727
2020-04-02	115242	4668	13917	762
2020-04-03	119827	4585	14683	766
2020-04-04	122713	4805	15362	679
2020-04-05	127518	4316	15887	525
2020-04-06	131834	3599	16523	636
2020-04-07	135433	3039	17127	604
2020-04-08	138472	3836	17669	542
2020-04-09	142308	4208	18279	610
2020-04-10	146516	3951	18849	570
2020-04-11	150467	4694	19468	619
2020-04-12	156363	5896	19899	431
2020-04-13	159516	3153	20465	566
2020-04-14	162488	2972	21067	602
2020-04-15	165155	2667	21645	578
2020-04-16	168941	3786	22170	525
2020-04-17	172434	3493	22745	575
2020-04-18	175925	3491	23227	482
2020-04-19	178972	3047	23660	433
2020-04-20	181228	2256	24114	454
2020-04-21	183957	2729	24648	534
2020-04-22	187327	3370	25085	437
2020-04-23	189973	2646	25549	464
2020-04-24	192994	3021	25969	420
2020-04-25	195351	2357	26384	415
2020-04-26	197675	2324	26644	260
2020-04-27	199414	1739	26977	333
2020-04-28	201505	2091	27359	382
2020-04-29	203591	2086	27682	323
2020-04-30	205463	1872	27967	285
2020-05-01	207428	1965	28236	269
2020-05-02	209328	1900	28710	474
2020-05-03	210717	1389	28884	174
2020-05-04	211938	1221	29079	195
2020-05-05	213013	1075	29315	236
2020-05-06	214457	1444	29684	369
2020-05-07	215858	1401	29958	274
2020-05-08	217185	1327	30201	243
2020-05-09	218268	1083	30395	194
2020-05-10	219070	802	30560	165
2020-05-11	219814	744	30739	179
2020-05-12	221216	1402	30911	172
2020-05-13	222104	888	31106	195
2020-05-14	223096	992	31368	262
2020-05-15	223885	789	31610	242
2020-05-16	224760	875	31763	153
2020-05-17	225435	675	31908	145
2020-05-18	225886	451	32007	99
2020-05-19	226699	813	32169	162
2020-05-20	227364	665	32330	161
2020-05-21	228006	642	32486	156
2020-05-22	228658	652	32616	130
2020-05-23	229327	669	32735	119
2020-05-24	229858	531	32785	50
2020-05-25	230158	300	32877	92
2020-05-26	230555	397	32955	78
2020-05-27	231139	584	33072	117
2020-05-28	231732	593	33142	70
2020-05-29	232248	516	33229	87
2020-05-30	232664	416	33340	111
2020-05-31	232997	333	33415	75
2020-06-01	233197	200	33475	60
2020-06-02	233515	318	33530	55
2020-06-03	233836	321	33601	71
2020-06-04	234013	177	33689	88
2020-06-05	234531	518	33774	85
2020-06-06	234801	270	33846	72
2020-06-07	234998	197	33899	53
2020-06-08	235278	280	33964	65
2020-06-09	235561	283	33982	18
2020-06-10	235763	202	34053	71
2020-06-11	236142	379	34106	53
2020-06-12	236305	163	34162	56
2020-06-13	236651	346	34240	78
2020-06-14	236989	338	34284	44
2020-06-15	237290	301	34310	26
2020-06-16	237500	210	34344	34
2020-06-17	237828	328	34387	43
2020-06-18	238147	319	34453	66
2020-06-19	238398	251	34500	47
2020-06-20	238662	264	34549	49
2020-06-21	238886	224	34573	24
2020-06-22	239107	221	34596	23
2020-06-23	239220	113	34614	18
2020-06-24	239410	190	34644	30
2020-06-25	239706	296	34678	34
2020-06-26	239961	255	34708	30
2020-06-27	240136	175	34716	8
2020-06-28	240310	174	34738	22
2020-06-29	240436	126	34744	6
2020-06-30	240578	142	34767	23
2020-07-01	240760	182	34788	21
2020-07-02	240961	201	34818	30
2020-07-03	241184	223	34833	15
2020-07-04	241419	235	34854	21
2020-07-05	241611	192	34861	7
2020-07-06	241819	208	34869	8
2020-07-07	241956	137	34899	30
2020-07-08	242149	193	34914	15
2020-07-09	242363	214	34926	12
2020-07-10	242639	276	34938	12
2020-07-11	242827	188	34945	7
2020-07-12	243061	234	34954	9
2020-07-13	243230	169	34967	13
2020-07-14	243344	114	34984	17
2020-07-15	243506	162	34997	13
2020-07-16	243736	230	35017	20
2020-07-17	243967	231	35028	11
2020-07-18	244216	249	35042	14
2020-07-19	244434	218	35045	3
2020-07-20	244624	190	35058	13
2020-07-21	244752	128	35073	15
2020-07-22	245032	280	35082	9
2020-07-23	245338	306	35092	10
2020-07-24	245590	252	35097	5
2020-07-25	245864	274	35102	5
2020-07-26	246118	254	35107	5
2020-07-27	246286	168	35112	5
2020-07-28	246488	202	35123	11
2020-07-29	246776	288	35129	6
2020-07-30	247158	382	35132	3
2020-07-31	247537	379	35141	9
2020-08-01	247832	295	35146	5
2020-08-02	248070	238	35154	8
2020-08-03	248229	159	35166	12
2020-08-04	248419	190	35171	5
2020-08-05	248803	384	35181	10
2020-08-06	249204	401	35187	6
2020-08-07	249756	552	35190	3
2020-08-08	250103	347	35203	13
2020-08-09	250566	463	35205	2
2020-08-10	250825	259	35209	4
2020-08-11	251237	412	35215	6
2020-08-12	251713	476	35225	10
2020-08-13	252235	522	35231	6
2020-08-14	252809	574	35234	3
2020-08-15	253438	629	35392	158
2020-08-16	253915	477	35396	4
2020-08-17	254235	320	35400	4
2020-08-18	254636	401	35405	5
2020-08-19	255278	642	35412	7
2020-08-20	256118	840	35418	6
2020-08-21	257065	947	35427	9
2020-08-22	258136	1071	35430	3
2020-08-23	259345	1209	35437	7
2020-08-24	260298	953	35441	4
2020-08-25	261174	876	35445	4
2020-08-26	262540	1366	35458	13
2020-08-27	263949	1409	35463	5
2020-08-28	265409	1460	35472	9
2020-08-29	266853	1444	35473	1
2020-08-30	268218	1365	35477	4
2020-08-31	269214	996	35483	6
2020-09-01	270189	975	35491	8
2020-09-02	271515	1326	35497	6
2020-09-03	272912	1397	35507	10
2020-09-04	274644	1732	35518	11
2020-09-05	276338	1694	35534	16

## Sheet: Germany Incubation Period
Day	Dias	Total Infected	Daily Infected	MAMI	MAMI Day		(1 + b)	a	C		(1 + b)	a	C	Δ%		(1 + b)	a	C	Δ%		(1 + b)	a	C	Δ%
2020-02-12	Germany							1 Day					5 Days					10 Days					15 Days
2020-02-13					5836.57
2020-02-14					5% = 292
2020-02-15	0	16	16	16	2.28571
2020-02-16	1	16	0	16	0
2020-02-17	2	16	0	16	0
2020-02-18	3	16	0	16	0
2020-02-19	4	16	0	16.1429	0.142857
2020-02-20	5	16	0	17.7143	1.57143		1.09735	11.1329	1.77691		1.10714	10.6489	1.77691	0
2020-02-21	6	16	0	22	4.28571		1.24194	5.99554	1.67393		1.375	3.25542	1.67393	-1.32649e-14
2020-02-22	7	16	0	26.5714	4.57143		1.20779	7.08711	1.59767		1.66071	0.762694	1.59767	0
2020-02-23	8	16	0	35.5714	9		1.33871	3.44834	1.56274		2.22321	0.0596006	1.56274	0
2020-02-24	9	16	0	51.8571	16.2857		1.45783	1.74358	1.55072		3.21239	0.00142349	1.55072	-1.43188e-14		3.24107	0.00131405	1.55072	-1.43188e-14
2020-02-25	10	17	1	72.2857	20.4286		1.39394	2.60984	1.53428		4.08065	5.6463e-05	1.53428	-2.89444e-14		4.51786	2.04046e-05	1.53428	0
2020-02-26	11	27	10	97.8571	25.5714		1.35375	3.49665	1.51692		4.44805	7.25645e-06	1.51692	1.46378e-14		6.11607	2.18471e-07	1.51692	1.46378e-14
2020-02-27	12	46	19	131.429	33.5714		1.34307	3.81525	1.50161		4.94624	6.12902e-07	1.50161	-1.47871e-14		8.21429	1.39268e-09	1.50161	0
2020-02-28	13	48	2	193.714	62.2857		1.47391	1.25034	1.49946		5.44578	5.2285e-08	1.49946	1.48083e-14		12	1.81053e-12	1.49946	1.48083e-14
2020-02-29	14	79	31	282.571	88.8571		1.4587	1.43086	1.49651		5.44904	1.38884e-08	1.49651	0		15.9516	4.09132e-15	1.49651	0		17.6607	9.8404e-16	1.49651	0
2020-03-01	15	130	51	385.429	102.857		1.364	3.66192	1.48729		5.33202	4.81474e-09	1.48729	0		17.5195	8.57286e-17	1.48729	0		24.0893	7.2208e-19	1.48729	-4.47884e-14
2020-03-02	16	159	29	515.429	130		1.33729	4.92692	1.47744		5.26715	1.46877e-09	1.47744	-1.5029e-14		19.3978	1.28266e-18	1.47744	-1.5029e-14		32.2143	3.83171e-22	1.47744	-1.5029e-14
2020-03-03	17	196	37	660.714	145.286		1.28187	9.69717	1.46515		5.02717	7.89782e-10	1.46515	0		18.5743	1.77216e-19	1.46515	0		41.2946	2.2378e-25	1.46515	0
2020-03-04	18	262	66	840.857	180.143		1.27265	10.964	1.45373		4.34071	2.80952e-09	1.45373	0		16.2149	1.40048e-19	1.45373	4.58223e-14		52.0885	1.05528e-28	1.45373	4.58223e-14
2020-03-05	19	482	220	1076	235.143		1.27965	9.93348	1.44401		3.80789	9.97277e-09	1.44401	1.5377e-14		14.8854	5.61534e-20	1.44401	3.0754e-14		60.7419	1.39807e-31	1.44401	-1.5377e-14
2020-03-06	20	670	188	1304	228		1.2119	27.9236	1.43141		3.38325	3.37757e-08	1.43141	-1.55123e-14		13.3255	4.18385e-20	1.43141	1.55123e-14		59.2727	4.55176e-33	1.43141	-1.55123e-14
2020-03-07	21	799	129	1733.29	429.286		1.32921	4.39973	1.42637		3.3628	1.50708e-08	1.42637	0		13.188	5.18898e-21	1.42637	1.55671e-14		65.2312	1.36556e-35	1.42637	4.67014e-14
2020-03-08	22	1040	241	2274.14	540.857		1.31204	5.78057	1.42096		3.44195	3.52475e-09	1.42096	-1.56264e-14		11.7397	6.67396e-21	1.42096	0		63.9317	4.27618e-37	1.42096	3.12527e-14
2020-03-09	23	1176	136	2953.43	679.286		1.2987	7.23812	1.41541		3.5124	8.34504e-10	1.41541	0		10.452	1.06848e-20	1.41541	-1.56876e-14		56.9532	1.23998e-37	1.41541	4.70628e-14
2020-03-10	24	1457	281	3824.29	870.857		1.29486	7.74779	1.41017		3.55417	2.31652e-10	1.41017	1.57459e-14		9.92216	4.61313e-21	1.41017	1.57459e-14		52.9051	1.65425e-38	1.41017	4.72377e-14
2020-03-11	25	1908	451	4938.57	1114.29		1.29137	8.26658	1.40522		3.78725	1.71992e-11	1.40522	-1.58014e-14		9.58149	1.43807e-21	1.40522	0		50.4672	1.31335e-39	1.40522	3.16028e-14
2020-03-12	26	2078	170	6427	1488.43		1.30139	6.8144	1.40108		3.70799	1.02428e-11	1.40108	1.58481e-14		9.72735	1.31871e-22	1.40108	-3.16963e-14		48.9011	7.68647e-41	1.40108	3.16963e-14
2020-03-13	27	3675	1597	8318.71	1891.71		1.29434	7.84807	1.39697		3.65796	5.15962e-12	1.39697	0		9.89314	1.11183e-23	1.39697	0		42.9432	6.79052e-41	1.39697	3.17894e-14
2020-03-14	28	4585	910	10629.1	2310.43		1.27774	11.1204	1.39253		3.59892	2.84242e-12	1.39253	0		9.87839	1.49724e-24	1.39253	4.78363e-14		37.6158	8.24401e-41	1.39253	-1.59454e-14
2020-03-15	29	5795	1210	13147.4	2518.29		1.23692	27.5998	1.38685		3.43788	3.68482e-12	1.38685	0		10.0824	1.03635e-25	1.38685	1.60107e-14		34.1112	4.622e-41	1.38685	-3.20215e-14
2020-03-16	30	7272	1477	15872.9	2725.43		1.2073	55.7476	1.38045		3.21406	9.75084e-12	1.38045	1.60849e-14		9.15767	2.22386e-25	1.38045	-1.60849e-14		30.7955	3.51606e-41	1.38045	0
2020-03-17	31	9257	1985	18984.9	3112		1.19606	73.8054	1.37408		2.95392	4.96635e-11	1.37408	0		8.34814	5.11835e-25	1.37408	0		28.7338	1.17005e-41	1.37408	0
2020-03-18	32	12327	3070	22374.7	3389.86		1.17856	116.561	1.36751		2.68968	3.97481e-10	1.36751	0		7.57584	1.61423e-24	1.36751	0		26.6094	5.60568e-42	1.36751	1.62372e-14
2020-03-19	33	15320	2993	25945.6	3570.86		1.15959	195.873	1.36069		2.44098	4.21132e-09	1.36069	1.63185e-14		6.78442	9.42187e-24	1.36069	0		24.113	6.3064e-42	1.36069	0
2020-03-20	34	19848	4528	30033.9	4088.29		1.15757	207.483	1.35424		2.28439	1.90292e-08	1.35424	-1.63963e-14		6.08149	6.62642e-23	1.35424	1.63963e-14		23.0321	1.4397e-42	1.35424	3.27926e-14
2020-03-21	35	22213	2365	34465.7	4431.86		1.14756	278.754	1.34784		2.17136	5.64626e-08	1.34784	-1.64741e-14		5.36264	1.02123e-21	1.34784	0		19.8846	1.22825e-41	1.34784	-3.29481e-14
2020-03-22	36	24873	2660	39534.6	5068.86		1.14707	282.974	1.34182		2.08243	1.34421e-07	1.34182	0		4.75249	1.68977e-20	1.34182	0		17.3844	8.93804e-41	1.34182	1.6548e-14
2020-03-23	37	29056	4183	44852	5317.43		1.1345	420.731	1.33575		2.00458	2.99835e-07	1.33575	1.66233e-14		4.21972	3.28314e-19	1.33575	0		15.1864	8.6683e-40	1.33575	1.66233e-14
2020-03-24	38	32986	3930	50256.1	5404.14		1.12049	666.362	1.32958		1.93698	6.17169e-07	1.32958	0		3.82251	3.73209e-18	1.32958	1.67003e-14		13.1413	1.55924e-38	1.32958	1.67003e-14
2020-03-25	39	37323	4337	55802.1	5546		1.11035	941.117	1.32345		1.85797	1.79515e-06	1.32345	0		3.51557	2.83672e-17	1.32345	0		11.2992	4.76123e-37	1.32345	1.67777e-14
2020-03-26	40	43938	6615	61594.9	5792.71		1.10381	1185.23	1.31746		1.78713	5.04961e-06	1.31746	-1.68539e-14		3.24442	2.20831e-16	1.31746	-1.68539e-14		9.58376	3.37364e-35	1.31746	1.68539e-14
2020-03-27	41	50871	6933	67431.4	5836.57		1.09476	1647.51	1.31153		1.70563	2.09683e-05	1.31153	0		3.01373	1.53307e-15	1.31153	0		8.10599	3.69667e-33	1.31153	1.69302e-14
2020-03-28	42	57695	6824	73186.9	5755.43		1.08535	2346.72	1.30563		1.63174	8.57194e-05	1.30563	1.70067e-14		2.82078	8.88995e-15	1.30563	1.70067e-14		6.88549	4.68996e-31	1.30563	0
2020-03-29	43	62095	4400	78672.1	5485.29		1.07495	3516.75	1.29974		1.56542	0.000336242	1.29974	0		2.61945	8.18082e-14	1.29974	0		5.98384	3.05967e-29	1.29974	3.41676e-14
2020-03-30	44	66885	4790	84104.7	5432.57		1.06905	4455.01	1.29398		1.5072	0.00121721	1.29398	0		2.44024	7.54685e-13	1.29398	1.71598e-14		5.29865	1.15226e-27	1.29398	-1.71598e-14
2020-03-31	45	71808	4923	89317.4	5212.71		1.06198	5966.53	1.28831		1.45008	0.00487873	1.28831	0		2.25922	1.05384e-11	1.28831	0		4.70467	4.8656e-26	1.28831	0
2020-04-01	46	77872	6064	94439.6	5122.14		1.05735	7263.32	1.28279		1.40053	0.0176091	1.28279	0		2.10558	1.25902e-10	1.28279	0		4.22082	1.61033e-24	1.28279	-1.73095e-14
2020-04-02	47	84794	6922	99500.1	5060.57		1.05359	8557.52	1.27743		1.35954	0.0535137	1.27743	0		1.97986	1.13763e-09	1.27743	1.73822e-14		3.83496	3.63984e-23	1.27743	0
2020-04-03	48	91159	6365	104270	4769.57		1.04794	11018	1.27217		1.32537	0.13995	1.27217	0		1.86856	9.67849e-09	1.27217	-1.7454e-14		3.47174	1.18005e-21	1.27217	-1.7454e-14
2020-04-04	49	96092	4933	108700	4430.29		1.04249	14149.2	1.26701		1.29244	0.377727	1.26701	0		1.76476	8.88505e-08	1.26701	0		3.15386	3.91705e-20	1.26701	0
2020-04-05	50	100123	4031	112817	4116.57		1.03787	17587.5	1.26197		1.2631	0.956178	1.26197	0		1.67306	7.53089e-07	1.26197	-1.75951e-14		2.85362	1.91681e-18	1.26197	0
2020-04-06	51	103374	3251	116778	3961.57		1.03512	20088.1	1.25707		1.23654	2.3162	1.25707	-1.76636e-14		1.59562	5.22408e-06	1.25707	0		2.60363	7.46095e-17	1.25707	0
2020-04-07	52	107663	4289	120592	3814		1.03266	22674.2	1.25233		1.21198	5.48988	1.25233	0		1.53284	2.72534e-05	1.25233	-1.77306e-14		2.39955	2.06332e-15	1.25233	0
2020-04-08	53	113296	5633	123977	3385.14		1.02807	28583.6	1.24767		1.18901	12.8408	1.24767	0		1.47408	0.000145107	1.24767	0		2.22173	5.23246e-14	1.24767	-1.77967e-14
2020-04-09	54	118181	4885	127043	3065.29		1.02472	33975.3	1.24313		1.16874	27.9952	1.24313	0		1.42237	0.000693815	1.24313	1.78617e-14		2.06255	1.33687e-12	1.24313	1.78617e-14
2020-04-10	55	122171	3990	129831	2788.14		1.02195	39339.4	1.23871		1.15081	57.2964	1.23871	0		1.37475	0.00324406	1.23871	0		1.92537	2.91775e-11	1.23871	0
2020-04-11	56	124908	2737	132577	2746.57		1.02116	41052.1	1.23445		1.13529	108.754	1.23445	1.79874e-14		1.33243	0.013878	1.23445	0		1.81149	4.70383e-10	1.23445	1.79874e-14
2020-04-12	57	127854	2946	135211	2633.43		1.01986	44067.5	1.23032		1.12122	198.867	1.23032	0		1.29674	0.0499338	1.23032	0		1.71866	5.31097e-09	1.23032	0
2020-04-13	58	130072	2218	137686	2475.71		1.01831	48067.3	1.22631		1.11058	314.086	1.22631	0		1.26666	0.152939	1.22631	0		1.63708	5.28184e-08	1.22631	0
2020-04-14	59	131359	1287	140114	2427.57		1.01763	49963	1.22244		1.10289	433.589	1.22244	0		1.24196	0.39271	1.22244	0		1.56872	4.06731e-07	1.22244	0
2020-04-15	60	134753	3394	142533	2418.86		1.01726	51039.6	1.2187		1.09784	526.82	1.2187	0		1.22054	0.913502	1.2187	0		1.50925	2.68075e-06	1.2187	0
2020-04-16	61	137698	2945	144804	2270.71		1.01593	55215.1	1.21507		1.09222	666.592	1.21507	0		1.20077	2.05922	1.21507	0		1.45531	1.66146e-05	1.21507	0
2020-04-17	62	141397	3699	147008	2204.43		1.01522	57612.4	1.21156		1.08725	822.034	1.21156	0		1.18577	3.79675	1.21156	0		1.40988	8.27958e-05	1.21156	0
2020-04-18	63	143342	1945	148951	1943.14		1.01322	65127.3	1.20812		1.08181	1050.57	1.20812	0		1.17245	6.60825	1.20812	0		1.3703	0.000357885	1.20812	0
2020-04-19	64	145184	1842	150833	1881.57		1.01263	67543.9	1.2048		1.0765	1347.72	1.2048	0		1.16176	10.255	1.2048	0		1.33697	0.00127834	1.2048	0
2020-04-20	65	147065	1881	152631	1798		1.01192	70652.3	1.20157		1.07085	1783.98	1.20157	1.84796e-14		1.15126	16.1216	1.20157	0		1.30701	0.00422102	1.20157	1.84796e-14
2020-04-21	66	148291	1226	154301	1670.43		1.01094	75227	1.19843		1.06559	2330.44	1.19843	-1.8528e-14		1.14119	25.2778	1.19843	0		1.27953	0.0132758	1.19843	-1.8528e-14
2020-04-22	67	150648	2357	155961	1660.14		1.01076	76141.8	1.19538		1.0609	2969.86	1.19538	0		1.13273	36.8635	1.19538	0		1.25798	0.03272	1.19538	0
2020-04-23	68	153129	2481	157517	1555.86		1.00998	80200.8	1.19243		1.05751	3515.74	1.19243	-1.86213e-14		1.12421	54.9262	1.19243	0		1.23988	0.0704022	1.19243	0
2020-04-24	69	154999	1870	158929	1411.43		1.00896	85878.7	1.18954		1.05367	4309.81	1.18954	0		1.11503	86.776	1.18954	0		1.22412	0.138455	1.18954	0
2020-04-25	70	156513	1514	160225	1296.86		1.00816	90712.9	1.18673		1.04976	5351.38	1.18673	0		1.1065	134.301	1.18673	0		1.20854	0.279492	1.18673	0
2020-04-26	71	157770	1257	161433	1207.71		1.00754	94720.3	1.184		1.04622	6527.1	1.184	0		1.09812	209.759	1.184	0		1.19394	0.552458	1.184	0
2020-04-27	72	158758	988	162561	1127.71		1.00699	98478.2	1.18134		1.04232	8223.86	1.18134	-1.8796e-14		1.09137	299.931	1.18134	-1.8796e-14		1.18066	1.04238	1.18134	-1.8796e-14
2020-04-28	73	159912	1154	163617	1056.29		1.0065	101975	1.17875		1.03873	10215.4	1.17875	0		1.08476	431.024	1.17875	0		1.16774	1.98371	1.17875	0
2020-04-29	74	161539	1627	164631	1013.57		1.00619	104241	1.17623		1.03588	12124.2	1.17623	0		1.07862	608.43	1.17623	0		1.15504	3.84075	1.17623	0
2020-04-30	75	163009	1470	165577	946.143		1.00575	107731	1.17378		1.0334	14089.2	1.17378	0		1.07308	835.05	1.17378	0		1.14346	7.11988	1.17378	0
2020-05-01	76	164077	1068	166494	917.286		1.00554	109408	1.17139		1.03135	15941.3	1.17139	0		1.06754	1159.73	1.17139	0		1.13255	12.9715	1.17139	0
2020-05-02	77	164967	890	167424	930.143		1.00559	109023	1.16907		1.02992	17299.3	1.16907	0		1.0629	1527.71	1.16907	-1.89932e-14		1.12402	20.6145	1.16907	0
2020-05-03	78	165664	697	168332	908.143		1.00542	110387	1.16682		1.02882	18353.8	1.16682	1.903e-14		1.05917	1900.35	1.16682	0		1.11602	32.1909	1.16682	0
2020-05-04	79	166152	488	169220	887.857		1.00527	111678	1.16462		1.02788	19278.3	1.16462	0		1.05614	2262.01	1.16462	0		1.10869	48.8005	1.16462	0
2020-05-05	80	167007	855	170138	917.714		1.00542	110380	1.16248		1.02755	19349.3	1.16248	0		1.05392	2547.48	1.16248	0		1.10264	68.5846	1.16248	0
2020-05-06	81	168162	1155	171019	880.571		1.00518	112576	1.16039		1.02717	19491.9	1.16039	0		1.05203	2810.82	1.16039	0		1.09655	97.9263	1.16039	0
2020-05-07	82	169430	1268	171867	848		1.00496	114563	1.15836		1.02653	20072.8	1.15836	1.91689e-14		1.05042	3044.09	1.15836	1.91689e-14		1.0911	135.014	1.15836	1.91689e-14
2020-05-08	83	170588	1158	172588	721.143		1.0042	121921	1.15637		1.02528	21732.8	1.15637	1.92019e-14		1.04833	3432.35	1.15637	0		1.08595	184.058	1.15637	1.92019e-14
2020-05-09	84	171324	736	173251	663.571		1.00384	125511	1.15442		1.02382	23980.4	1.15442	-1.92342e-14		1.04635	3853.21	1.15442	0		1.0813	243.946	1.15442	-1.92342e-14
2020-05-10	85	171879	555	173884	632.571		1.00365	127562	1.15252		1.02202	27310.8	1.15252	0		1.04438	4336.44	1.15252	1.92659e-14		1.07713	314.486	1.15252	1.92659e-14
2020-05-11	86	172576	697	174525	641.429		1.00369	127156	1.15067		1.0205	30462.2	1.15067	0		1.04241	4902.6	1.15067	0		1.0736	388.52	1.15067	0
2020-05-12	87	173171	595	175093	567.857		1.00325	131987	1.14886		1.01877	34714.2	1.14886	0		1.04016	5694.45	1.14886	0		1.07014	480.795	1.14886	0
2020-05-13	88	174098	927	175751	658.143		1.00376	126332	1.1471		1.01833	35538.5	1.1471	0		1.03859	6275.42	1.1471	0		1.06755	558.194	1.1471	0
2020-05-14	89	174478	380	176376	625		1.00356	128597	1.14538		1.01804	35930.9	1.14538	0		1.03667	7154.53	1.14538	0		1.06522	637.134	1.14538	0
2020-05-15	90	175233	755	177025	649		1.00368	127197	1.1437		1.01807	35333.9	1.1437	0		1.03512	7920.5	1.1437	0		1.06325	709.193	1.1437	0
2020-05-16	91	175752	519	177665	639.571		1.00361	127960	1.14206		1.01799	35073	1.14206	-1.94425e-14		1.03374	8675.23	1.14206	0		1.06117	800.464	1.14206	0
2020-05-17	92	176369	617	178270	604.857		1.0034	130401	1.14045		1.01814	34095.9	1.14045	0		1.03292	9054.2	1.14045	0		1.05903	910.705	1.14045	0
2020-05-18	93	176551	182	178835	565.571		1.00317	133204	1.13888		1.01755	35470.4	1.13888	0		1.03223	9358.71	1.13888	0		1.05682	1048.04	1.13888	0
2020-05-19	94	177778	1227	179414	578.429		1.00323	132443	1.13734		1.01722	36041.6	1.13734	1.95231e-14		1.0318	9457.94	1.13734	0		1.05452	1221.1	1.13734	0
2020-05-20	95	178473	695	179903	488.857		1.00272	138923	1.13584		1.01625	38890.3	1.13584	0		1.03081	10070	1.13584	-1.9549e-14		1.05195	1464.19	1.13584	-1.9549e-14
2020-05-21	96	179021	548	180338	435.857		1.00242	142956	1.13436		1.01505	42989.3	1.13436	0		1.02996	10603.5	1.13436	0		1.04929	1778.23	1.13436	0
2020-05-22	97	179710	689	180792	453.571		1.00252	141697	1.13292		1.01415	46272.2	1.13292	0		1.02868	11640	1.13292	0		1.04754	1998.73	1.13292	0
2020-05-23	98	179986	276	181251	458.857		1.00254	141383	1.1315		1.01351	48668.5	1.1315	0		1.02764	12530.6	1.1315	0		1.04617	2173.34	1.1315	0
2020-05-24	99	180328	342	181708	457.571		1.00252	141570	1.13012		1.01279	51635.8	1.13012	0		1.02645	13700.5	1.13012	0		1.045	2327.61	1.13012	0
2020-05-25	100	180600	272	182149	440.286		1.00242	142995	1.12877		1.01249	52668.7	1.12877	0		1.02524	15065	1.12877	0		1.04368	2533.09	1.12877	-1.96714e-14
2020-05-26	101	181200	600	182576	427.714		1.00235	144068	1.12744		1.01241	52534.6	1.12744	1.96946e-14		1.02416	16381.9	1.12744	1.96946e-14		1.04274	2665.09	1.12744	1.96946e-14
2020-05-27	102	181524	324	182959	382.714		1.0021	147773	1.12614		1.01199	54264.2	1.12614	1.97173e-14		1.02306	17883.9	1.12614	1.97173e-14		1.04101	3033.07	1.12614	0
2020-05-28	103	182196	672	183330	371		1.00203	148805	1.12486		1.01147	56622.8	1.12486	0		1.02183	19827.8	1.12486	0		1.03943	3415.74	1.12486	0
2020-05-29	104	182922	726	183655	325.143		1.00177	152746	1.12361		1.01071	60625.3	1.12361	1.97617e-14		1.02086	21455.2	1.12361	0		1.03745	4011.6	1.12361	1.97617e-14
2020-05-30	105	183189	267	183941	286		1.00156	156215	1.12238		1.00984	65781.4	1.12238	0		1.01998	23047.9	1.12238	0		1.03533	4803.11	1.12238	0
2020-05-31	106	183410	221	184264	323		1.00176	152994	1.12118		1.00924	69473	1.12118	1.98046e-14		1.01921	24528.6	1.12118	1.98046e-14		1.03363	5532.22	1.12118	1.98046e-14
2020-06-01	107	183594	184	184599	334.286		1.00181	152055	1.12		1.00896	71070.1	1.12	0		1.01847	26047.4	1.12	0		1.03223	6198.55	1.12	0
2020-06-02	108	183879	285	184958	359.286		1.00195	149924	1.11884		1.00888	71198.5	1.11884	0		1.01788	27272.2	1.11884	0		1.0309	6912.27	1.11884	0
2020-06-03	109	184121	242	185333	375.286		1.00203	148593	1.11771		1.00914	68776.5	1.11771	0		1.01748	28022.8	1.11771	1.9866e-14		1.03019	7246.69	1.11771	0
2020-06-04	110	184472	351	185676	343		1.00185	151504	1.1166		1.00943	66114.8	1.1166	0		1.01698	29140.9	1.1166	0		1.0296	7504.04	1.1166	0
2020-06-05	111	184924	452	185993	317		1.00171	153909	1.11551		1.00938	65964	1.11551	0		1.01658	29967.1	1.11551	-1.99052e-14		1.02877	7984.17	1.11551	0
2020-06-06	112	185450	526	186322	328.857		1.00177	152875	1.11444		1.00934	65804.3	1.11444	0		1.01632	30400.1	1.11444	0		1.02798	8473.22	1.11444	0
2020-06-07	113	185750	300	186582	259.571		1.00139	159422	1.11338		1.00878	69490.4	1.11338	0		1.01593	31267.1	1.11338	0		1.02682	9377.42	1.11338	-1.99432e-14
2020-06-08	114	186109	359	186834	252.571		1.00135	160133	1.11235		1.0081	74489.8	1.11235	0		1.01573	31541	1.11235	0		1.02572	10328.1	1.11235	0
2020-06-09	115	186506	397	187059	224.714		1.0012	162909	1.11133		1.00745	79694.5	1.11133	0		1.01517	33129.2	1.11133	0		1.02455	11497.9	1.11133	0
2020-06-10	116	186522	16	187308	249.429		1.00133	160482	1.11033		1.00707	82716.2	1.11033	0		1.01468	34548.8	1.11033	0		1.02377	12275.1	1.11033	0
2020-06-11	117	186691	169	187606	297.429		1.00159	155820	1.10935		1.00689	84015.8	1.10935	0		1.01432	35560.9	1.10935	0		1.02332	12642.1	1.10935	0
2020-06-12	118	187226	535	188052	446.571		1.00238	142049	1.1084		1.00788	74458.4	1.1084	0		1.01467	33718.4	1.1084	-2.00329e-14		1.02394	11529.4	1.1084	0
2020-06-13	119	187267	41	188491	439		1.00233	142819	1.10747		1.00887	65905.6	1.10747	0		1.01516	31448.9	1.10747	0		1.02474	10291	1.10747	0
2020-06-14	120	187518	251	188977	486.143		1.00258	138730	1.10655		1.01026	55540.6	1.10655	0		1.01605	27980.1	1.10655	0		1.02558	9123.42	1.10655	0
2020-06-15	121	187682	164	189514	536.286		1.00284	134501	1.10565		1.01177	45974.7	1.10565	0		1.01713	24270.8	1.10565	2.00828e-14		1.02663	7884.09	1.10565	2.00828e-14
2020-06-16	122	188252	570	190097	583.714		1.00308	130627	1.10477		1.01328	38009.7	1.10477	0		1.01884	19492.2	1.10477	0		1.02779	6710.49	1.10477	0
2020-06-17	123	188604	352	190701	604		1.00318	129091	1.1039		1.01409	34126.2	1.1039	0		1.0207	15343.9	1.1039	0		1.02897	5689.17	1.1039	-2.01146e-14
2020-06-18	124	189817	1213	191311	609.571		1.0032	128788	1.10305		1.01496	30346.3	1.10305	0		1.02273	11784	1.10305	0		1.03035	4696.17	1.10305	0
2020-06-19	125	190299	482	191819	507.714		1.00265	137725	1.10221		1.01504	29700.3	1.10221	0		1.02408	9798.12	1.10221	0		1.03132	4061.02	1.10221	2.01455e-14
2020-06-20	126	190670	371	192353	533.857		1.00278	135523	1.10138		1.01498	29544.2	1.10138	0		1.0253	8255.71	1.10138	-2.01606e-14		1.03237	3475.62	1.10138	0
2020-06-21	127	191272	602	192894	541.143		1.00281	135011	1.10057		1.01471	30192.9	1.10057	0		1.02575	7643.75	1.10057	0		1.03383	2820.03	1.10057	0
2020-06-22	128	191768	496	193382	488.714		1.00253	139879	1.09977		1.01406	32385.1	1.09977	2.01902e-14		1.02595	7283.22	1.09977	0		1.03505	2352.01	1.09977	0
2020-06-23	129	192480	712	193850	467.714		1.00242	141948	1.09898		1.01327	35382.5	1.09898	-2.02047e-14		1.02578	7264.7	1.09898	-2.02047e-14		1.03631	1947.75	1.09898	-2.02047e-14
2020-06-24	130	192871	391	194270	419.714		1.00217	146655	1.0982		1.01278	37284.4	1.0982	0		1.0251	7744.34	1.0982	0		1.03717	1690.87	1.0982	0
2020-06-25	131	193371	500	194702	431.714		1.00222	145573	1.09743		1.01221	39701.6	1.09743	0		1.02422	8469.51	1.09743	0		1.03782	1503.85	1.09743	-2.02331e-14
2020-06-26	132	194036	665	195130	428.429		1.0022	145988	1.09668		1.01159	42612.4	1.09668	0		1.02322	9424.78	1.09668	0		1.03764	1487.06	1.09668	0
2020-06-27	133	194458	422	195522	392		1.00201	149718	1.09593		1.01106	45252.1	1.09593	2.02608e-14		1.02201	10804.1	1.09593	2.02608e-14		1.0373	1499.4	1.09593	2.02608e-14
2020-06-28	134	194693	235	195913	391.429		1.002	149856	1.0952		1.01064	47415.6	1.0952	0		1.02135	11557.2	1.0952	0		1.0367	1564.56	1.0952	0
2020-06-29	135	195042	349	196318	404.286		1.00206	148626	1.09448		1.01054	47660.7	1.09448	0		1.02061	12492.7	1.09448	0		1.0359	1678.48	1.09448	0
2020-06-30	136	195418	376	196749	431.714		1.0022	145939	1.09377		1.01052	47416.2	1.09377	0		1.01999	13333.3	1.09377	0		1.03499	1829.99	1.09377	0
2020-07-01	137	195893	475	197167	417.857		1.00212	147437	1.09307		1.01044	47517.5	1.09307	2.03138e-14		1.01957	13854.5	1.09307	0		1.03391	2046.21	1.09307	0
2020-07-02	138	196370	477	197568	400.857		1.00203	149277	1.09238		1.01047	46965.5	1.09238	-2.03266e-14		1.01918	14358.5	1.09238	-2.03266e-14		1.03271	2327.52	1.09238	-2.03266e-14
2020-07-03	139	196780	410	197944	375.857		1.0019	151988	1.0917		1.01036	47215.1	1.0917	0		1.01891	14639	1.0917	0		1.03193	2506.12	1.0917	0
2020-07-04	140	197198	418	198309	364.571		1.00184	153271	1.09103		1.01014	48290.5	1.09103	0		1.01853	15179.5	1.09103	0		1.03096	2774.94	1.09103	0
2020-07-05	141	197523	325	198667	358.714		1.00181	153978	1.09037		1.00975	50595.3	1.09037	-2.03641e-14		1.01813	15776.1	1.09037	0		1.02993	3105.69	1.09037	-2.03641e-14
2020-07-06	142	198064	541	199010	342.286		1.00172	155853	1.08972		1.00934	53127.7	1.08972	0		1.01784	16164.1	1.08972	0		1.0291	3388.34	1.08972	0
2020-07-07	143	198343	279	199312	302.286		1.00152	160425	1.08908		1.00883	56730.1	1.08908	0		1.01735	17040.3	1.08908	0		1.02817	3749.3	1.08908	0
2020-07-08	144	198699	356	199614	301.857		1.00151	160527	1.08845		1.00844	59548.9	1.08845	0		1.01679	18152.8	1.08845	0		1.02751	4010.12	1.08845	0
2020-07-09	145	199001	302	199927	313		1.00157	159296	1.08782		1.00816	61534.1	1.08782	0		1.01615	19590.9	1.08782	0		1.02684	4297.06	1.08782	0
2020-07-10	146	199332	331	200277	349.857		1.00175	155156	1.08721		1.0081	61670.4	1.08721	0		1.01577	20394.7	1.08721	0		1.02638	4476.5	1.08721	0
2020-07-11	147	199709	377	200664	387.571		1.00194	151024	1.0866		1.00831	59413.6	1.0866	2.04347e-14		1.01567	20408	1.0866	0		1.0263	4417.44	1.0866	2.04347e-14
2020-07-12	148	199919	210	201052	388.143		1.00193	151043	1.08601		1.00873	55523.8	1.08601	0		1.0157	20037.4	1.08601	-2.04459e-14		1.02623	4355.89	1.08601	0
2020-07-13	149	200180	261	201455	402.286		1.002	149564	1.08542		1.00922	51304	1.08542	0		1.01586	19304.9	1.08542	0		1.02617	4292.88	1.08542	0
2020-07-14	150	200456	276	201904	449.286		1.00223	144551	1.08484		1.00989	46139.9	1.08484	0		1.01629	17881.6	1.08484	-2.04679e-14		1.0262	4173.25	1.08484	0
2020-07-15	151	200890	434	202370	465.857		1.00231	142892	1.08428		1.01045	42104.1	1.08428	0		1.01688	16148.8	1.08428	0		1.02639	3964.93	1.08428	0
2020-07-16	152	201450	560	202853	483.714		1.00239	141118	1.08372		1.01091	38982.6	1.08372	0		1.01777	13947.7	1.08372	0		1.02675	3668.06	1.08372	0
2020-07-17	153	202045	595	203344	490.143		1.00242	140563	1.08316		1.0114	35913	1.08316	0		1.01869	11970.1	1.08316	0		1.02728	3310.93	1.08316	0
2020-07-18	154	202426	381	203560	472.667		1.00106	172801	1.08261		1.01045	41052	1.08261	0		1.01817	12710.5	1.08261	2.05101e-14		1.02648	3636.18	1.08261	0
2020-07-19	155	202735	309	203787	491		1.00111	171481	1.08206		1.00933	48339.7	1.08206	0		1.01753	13789.9	1.08206	0		1.02577	3948.88	1.08206	0
2020-07-20	156	203325	590	204050	536.5		1.00129	166868	1.08153		1.0083	56183.7	1.08153	0		1.01687	15003.6	1.08153	0		1.02533	4123.33	1.08153	-2.05307e-14
2020-07-21	157	203717	392	204291	518.667		1.00118	169657	1.08099		1.00709	67396.6	1.08099	0		1.01611	16615.9	1.08099	0		1.02498	4243.37	1.08099	0
2020-07-22	158	204276	559	204578	582		1.00141	163860	1.08047		1.00607	78594.5	1.08047	2.05507e-14		1.01551	17987.4	1.08047	2.05507e-14		1.02487	4217.56	1.08047	2.05507e-14
2020-07-23	159	204881	605	204881	605		1.00148	161984	1.07996		1.00649	73254.1	1.07996	0		1.01475	19986.1	1.07996	0		1.02478	4180.18	1.07996	-2.05605e-14

## Sheet: Italy Incubation Period
Date	Total Infected	Daily Infected	MAMI Day		t	Infectantes "Et"	TaxaRate		Infectantes "Et"	Rate (Et/Et-1)		Infectantes "Et"	Rate (Et/Et-1)		Infectantes "Et"	Rate (Et/Et-1)		Infectantes "Et"	Rate (Et/Et-1)
2020-01-28	2					5 days			3 days			7 days			9 days			11 days
2020-01-29
2020-01-30
2020-01-31
2020-02-01
2020-02-02
2020-02-03
2020-02-04
2020-02-05
2020-02-06
2020-02-07
2020-02-08
2020-02-09
2020-02-10
2020-02-11
2020-02-12
2020-02-13
2020-02-14
2020-02-15	3	3	2.85714		0	2.85714			2.85714			2.85714			2.85714			2.85714
2020-02-16	3	0	10.8571		1	13.7143	4.8		13.7143	4.8		13.7143	4.8		13.7143	4.8		13.7143	4.8	3.8
2020-02-17	3	0	21.2857		2	35	2.55208		35	2.55208		35	2.55208		35	2.55208		35	2.55208	1.55208
2020-02-18	3	0	32.2857		3	67.2857	1.92245		64.4286	1.84082		67.2857	1.92245		67.2857	1.92245		67.2857	1.92245	0.922449
2020-02-19	3	0	45.7143		4	113	1.67941		99.2857	1.54102		113	1.67941		113	1.67941		113	1.67941	0.679406
2020-02-20	4	1	53		5	163.143	1.44374		131	1.31942		166	1.46903		166	1.46903		166	1.46903	0.469027
2020-02-21	20	16	92.2857		6	244.571	1.49912		191	1.45802		258.286	1.55594		258.286	1.55594		258.286	1.55594	0.555938
2020-02-22	79	59	124		7	347.286	1.41998		269.286	1.40987		379.429	1.46903		382.286	1.48009		382.286	1.48009	0.480088
2020-02-23	152	73	149.857		8	464.857	1.33854		366.143	1.35968		518.429	1.36634		532.143	1.392		532.143	1.392	0.392003
2020-02-24	229	77	220.286		9	639.429	1.37554		494.143	1.34959		717.429	1.38385		749.571	1.40859		752.429	1.41396	0.41396
2020-02-25	323	94	262.143		10	848.571	1.32708		632.286	1.27956		947.286	1.32039		1000.86	1.33524		1014.57	1.3484	0.348396
2020-02-26	374	51	311.286		11	1067.57	1.25808		793.714	1.25531		1212.86	1.28035		1290.86	1.28975		1323	1.304	0.306815
2020-02-27	650	276	387.857		12	1331.43	1.24716		961.286	1.21112		1547.71	1.27609		1646.43	1.27545		1700	1.28496	0.293165
2020-02-28	888	238	457.143		13	1638.71	1.23079		1156.29	1.20285		1912.57	1.23574		2057.86	1.24989		2135.86	1.25639	0.268908
2020-02-29	1128	240	534.286		14	1952.71	1.19161		1379.29	1.19286		2322.86	1.21452		2539.14	1.23388		2637.86	1.23503	0.25015
2020-03-01	1694	566	678.143		15	2368.71	1.21304		1669.57	1.21046		2851.14	1.22743		3125	1.23073		3270.29	1.23975	0.257081
2020-03-02	2064	370	811.571		16	2869	1.21121		2024	1.21229		3442.43	1.20739		3812.57	1.22002		4028.86	1.23196	0.248165
2020-03-03	2502	438	1015.43		17	3496.57	1.21874		2505.14	1.23772		4195.71	1.21882		4678.14	1.22703		4952	1.22913	0.252039
2020-03-04	3089	587	1092.43		18	4131.86	1.18169		2919.43	1.16537		4976.86	1.18618		5550.29	1.18643		5920.43	1.19556	0.220604
2020-03-05	3850	761	1339		19	4936.57	1.19476		3446.86	1.18066		5928	1.19111		6627.14	1.19402		7109.57	1.20085	0.226166
2020-03-06	4628	778	1609		20	5867.43	1.18856		4040.43	1.17221		7079.86	1.19431		7924.86	1.19582		8498.29	1.19533	0.226315
2020-03-07	5875	1247	1861.71		21	6917.57	1.17898		4809.71	1.1904		8407.29	1.18749		9398.71	1.18598		10097.9	1.18822	0.219069
2020-03-08	7375	1500	2183.14		22	8085.29	1.1688		5653.86	1.17551		9912.29	1.17901		11124.7	1.18364		11969.7	1.18537	0.216199
2020-03-09	9172	1797	2481.71		23	9474.57	1.17183		6526.57	1.15436		11582.4	1.16849		13072.1	1.17505		14063.6	1.17493	0.207333
2020-03-10	10149	977	2686.86		24	10822.4	1.14226		7351.71	1.12643		13253.9	1.14431		15080.9	1.15366		16293.3	1.15855	0.191051
2020-03-11	12462	2313	3051		25	12264.4	1.13324		8219.57	1.11805		15212.4	1.14777		17320.3	1.14849		18810	1.15446	0.187255
2020-03-12	15113	2651	3321.57		26	13724.3	1.11903		9059.43	1.10218		17195	1.13033		19626.4	1.13315		21453.4	1.14053	0.176585
2020-03-13	17660	2547	3703.14		27	15244.3	1.11075		10075.7	1.11218		19289.1	1.12179		22237.1	1.13302		24345	1.13478	0.172613
2020-03-14	21157	3497	4194.43		28	16957	1.11235		11219.1	1.11348		21621.9	1.12093		25092.6	1.12841		27524	1.13058	0.172291
2020-03-15	24747	3590	4631.57		29	18901.7	1.11469		12529.1	1.11676		24070.3	1.11324		28115.1	1.12046		31063.1	1.12858	0.168274
2020-03-16	27980	3233	4913		30	20763.7	1.09851		13739	1.09656		26501.6	1.10101		31166.4	1.10853		34637.1	1.11506	0.158162
2020-03-17	31506	3526	5135.29		31	22577.4	1.08735		14679.9	1.06848		28950	1.09239		34118.6	1.09472		38163.4	1.10181	0.14826
2020-03-18	35713	4207	5381.43		32	24255.7	1.07433		15429.7	1.05108		31280.4	1.0805		37018.3	1.08499		41683.1	1.09223	0.14101
2020-03-19	41035	5322	5524.71		33	25586	1.05484		16041.4	1.03965		33483.6	1.07043		39856.1	1.07666		45024.7	1.08017	0.132541
2020-03-20	47021	5986	5650.57		34	26605	1.03983		16556.7	1.03212		35431	1.05816		42455.7	1.06522		48193.6	1.07038	0.125499
2020-03-21	53578	6557	5639.57		35	27331.6	1.02731		16814.9	1.01559		36876.1	1.04079		44773.7	1.0546		51146.3	1.06127	0.117019
2020-03-22	59138	5560	5556.29		36	27752.6	1.0154		16846.4	1.00188		37800.9	1.02508		46626.9	1.04139		53651.6	1.04898	0.108635
2020-03-23	63927	4789	5506.71		37	27877.9	1.00451		16702.6	0.991461		38394.6	1.01571		47939.1	1.02814		55836.7	1.04073	0.102638
2020-03-24	69176	5249	5401.71		38	27754.9	0.995588		16464.7	0.985759		38661	1.00694		48709.3	1.01607		57535.3	1.03042	0.0967413
2020-03-25	74386	5210	5230.86		39	27335.1	0.984878		16139.3	0.980235		38510.4	0.996105		49027.1	1.00653		58571.7	1.01801	0.0909156
2020-03-26	80589	6203	5169.71		40	26865.3	0.982811		15802.3	0.979119		38155.4	0.990782		49061.6	1.0007		59109.9	1.00919	0.088263
2020-03-27	86498	5909	4950.43		41	26259.4	0.977448		15351	0.971442		37455.3	0.98165		48630.6	0.991215		59147.3	1.00063	0.0837496
2020-03-28	92472	5974	4761.29		42	25514	0.971613		14881.4	0.969411		36577	0.976551		47867.1	0.984301		58773.3	0.993677	0.0804988
2020-03-29	97685	5213	4594.29		43	24706.6	0.968354		14306	0.961332		35615	0.973699		46810.9	0.977933		57986.1	0.986607	0.0781696
2020-03-30	101739	4054	4466.14		44	23941.9	0.969048		13821.7	0.966148		34574.4	0.970783		45637.4	0.974933		56927.6	0.981744	0.0770209
2020-03-31	105792	4053	4401.14		45	23173.3	0.967898		13461.6	0.973944		33573.9	0.97106		44482.3	0.974689		55678.1	0.978052	0.0773113
2020-04-01	110574	4782	4256.29		46	22479.1	0.970046		13123.6	0.974891		32599.3	0.970972		43231.9	0.971889		54294.9	0.975156	0.0764445
2020-04-02	115242	4668	4121.14		47	21839	0.971523		12778.6	0.973711		31550.7	0.967835		41951.3	0.970379		52859.7	0.973568	0.075903
2020-04-03	119827	4585	4055.43		48	21300.1	0.975326		12432.9	0.972946		30655.7	0.971633		40775.9	0.971981		51408.4	0.972545	0.0767206
2020-04-04	122713	4805	3964.86		49	20798.9	0.976466		12141.4	0.97656		29859.3	0.97402		39571	0.970452		49971.6	0.97205	0.0771247
2020-04-05	127518	4316	3949		50	20346.7	0.978261		11969.3	0.985822		29214	0.978389		38569.6	0.974693		48689.7	0.974348	0.0790249
2020-04-06	131834	3599	4174.71		51	20265.1	0.995991		12088.6	1.00997		28922.6	0.990024		37983	0.984792		47694.7	0.979564	0.0857412
2020-04-07	135433	3039	4111		52	20255	0.999499		12234.7	1.01209		28632.4	0.989968		37499.7	0.987276		46855.3	0.9824	0.086194
2020-04-08	138472	3836	4101.43		53	20301	1.00227		12387.1	1.01246		28477.6	0.994592		37135	0.990274		46195.4	0.985917	0.087534
2020-04-09	142308	4208	3934.43		54	20270.6	0.998501		12146.9	0.980602		28290.9	0.993443		36668.3	0.987432		45535.6	0.985716	0.0851692
2020-04-10	146516	3951	3874.14		55	20195.7	0.996307		11910	0.980501		28109.6	0.993592		36286.1	0.989578		44943.6	0.986999	0.0850795
2020-04-11	150467	4694	3808.71		56	19829.7	0.981877		11617.3	0.975423		27953.4	0.994445		35973.7	0.99139		44351.1	0.986818	0.0847444
2020-04-12	156363	5896	3636.86		57	19355.6	0.976089		11319.7	0.974385		27641.3	0.988833		35555.1	0.988365		43731.7	0.986034	0.0820014
2020-04-13	159516	3153	3229.86		58	18484	0.954971		10675.4	0.943083		26696.4	0.965817		34820.1	0.979328		42840.4	0.979619	0.0738562
2020-04-14	162488	2972	3101.71		59	17651.3	0.954949		9968.43	0.933773		25687.1	0.962194		33972.9	0.975667		41886.7	0.977738	0.0724016
2020-04-15	165155	2667	3067		60	16844.1	0.954273		9398.57	0.942834		24652.7	0.95973		32865.1	0.967394		40988.9	0.978565	0.0732213
2020-04-16	168941	3786	3167.43		61	16202.9	0.961928		9336.14	0.993358		23885.7	0.968888		31921.6	0.97129		40207.3	0.980932	0.0772754
2020-04-17	172434	3493	3004.57		62	15570.6	0.960977		9239	0.989595		23016.1	0.963594		30824.7	0.965639		39037.1	0.970897	0.074727
2020-04-18	175925	3491	2937.14		63	15277.9	0.981201		9109.14	0.985945		22144.6	0.962132		29827.4	0.967647		37863.3	0.96993	0.0752397
2020-04-19	178972	3047	2775.14		64	14951.3	0.978625		8716.86	0.956935		21282.9	0.961087		28728.4	0.963155		36537	0.964972	0.0732938
2020-04-20	181228	2256	2671.86		65	14556.1	0.973571		8384.14	0.961831		20724.9	0.973782		27591.6	0.960427		35274.4	0.965444	0.0731274
2020-04-21	183957	2729	2598		66	13986.7	0.960881		8045	0.959549		20221.1	0.975695		26552.7	0.962349		33998.3	0.963822	0.0736511
2020-04-22	187327	3370	2506.86		67	13489	0.964415		7776.71	0.966652		19661	0.972299		25829.7	0.972771		32696.4	0.961708	0.0737348
2020-04-23	189973	2646	2323.43		68	12875.3	0.954503		7428.29	0.955196		18817	0.957072		25051.4	0.969869		31383	0.95983	0.0710606
2020-04-24	192994	3021	2212.86		69	12313	0.956328		7043.14	0.948152		18025.3	0.957926		24197.3	0.965904		30366	0.967594	0.0705113
2020-04-25	195351	2357	2062		70	11703.1	0.95047		6598.29	0.936838		17150.1	0.951449		23091.9	0.954316		29326.3	0.965761	0.0679049
2020-04-26	197675	2324	1996.71		71	11101.9	0.948622		6271.57	0.950485		16371.7	0.954611		22084	0.956354		28256	0.963504	0.0680862
2020-04-27	199414	1739	1863.14		72	10458.1	0.942017		5921.86	0.944238		15563	0.950603		21010	0.951368		26951.7	0.95384	0.065938
2020-04-28	201505	2091	1789.14		73	9923.86	0.948912		5649	0.953924		14754.1	0.948027		20024	0.95307		25736.3	0.954903	0.0663833
2020-04-29	203591	2086	1644		74	9355	0.942678		5296.29	0.937562		13891.3	0.941518		18996.1	0.948669		24443.1	0.949754	0.0638787
2020-04-30	205463	1872	1552.29		75	8845.29	0.945514		4985.43	0.941307		13120.1	0.944487		17950.4	0.944951		23220.3	0.949971	0.063506
2020-05-01	207428	1965	1485		76	8333.57	0.942148		4681.29	0.938994		12392.3	0.944524		16928.6	0.943073		22033.4	0.948887	0.0639527
2020-05-02	209328	1900	1393.86		77	7864.29	0.943687		4431.14	0.946565		11724.1	0.946084		15999	0.945089		20829.3	0.945349	0.063261
2020-05-03	210717	1389	1277.14		78	7352.29	0.934896		4156	0.937907		11004.6	0.938625		15063.3	0.941514		19599.6	0.940962	0.0613148
2020-05-04	211938	1221	1193.29		79	6901.57	0.938697		3864.29	0.929809		10334.7	0.939129		14194.6	0.942329		18469.4	0.942338	0.0608833
2020-05-05	213013	1075	1125.14		80	6474.43	0.938109		3595.57	0.930462		9670.71	0.935751		13323	0.938598		17381.7	0.941107	0.0609192
2020-05-06	214457	1444	1171.86		81	6161.29	0.951634		3490.29	0.970718		9198.57	0.951178		12631.7	0.948113		16491.6	0.948789	0.067419
2020-05-07	215858	1401	1092.43		82	5859.86	0.951077		3389.43	0.971103		8738.71	0.950008		11935	0.944844		15587.3	0.945167	0.0662416
2020-05-08	217185	1327	1034		83	5616.71	0.958507		3298.29	0.97311		8287.71	0.948391		11325	0.94889		14758.1	0.946806	0.0663361
2020-05-09	218268	1083	957.143		84	5380.57	0.957957		3083.57	0.934901		7851	0.947306		10729.9	0.947449		13926.1	0.943624	0.0648552
2020-05-10	219070	802	927.429		85	5182.86	0.963254		2918.57	0.946491		7501.29	0.955456		10172.3	0.948036		13209.6	0.948545	0.0665962
2020-05-11	219814	744	909.286		86	4920.29	0.949338		2793.86	0.957269		7217.29	0.96214		9687.71	0.952364		12566.6	0.951323	0.0688354
2020-05-12	221216	1402	867.429		87	4695.29	0.954271		2704.14	0.967889		6959.57	0.964292		9278	0.957708		11949	0.950856	0.0690267
2020-05-13	222104	888	783.286		88	4444.57	0.946603		2560	0.946696		6571	0.944167		8868	0.955809		11338.4	0.948902	0.0655524
2020-05-14	223096	992	751.429		89	4238.86	0.953716		2402.14	0.938337		6230	0.948105		8494.29	0.957858		10812.7	0.953634	0.0662727
2020-05-15	223885	789	701.429		90	4012.86	0.946684		2236.14	0.930895		5897.43	0.946618		8023.86	0.944618		10320.9	0.954511	0.0648707
2020-05-16	224760	875	681.857		91	3785.43	0.943325		2134.71	0.954641		5622.14	0.953321		7613.29	0.948831		9877.57	0.95705	0.0660659
2020-05-17	225435	675	652.429		92	3570.43	0.943203		2035.71	0.953624		5347.14	0.951086		7231.71	0.949881		9358.14	0.947413	0.0660515
2020-05-18	225886	451	631.857		93	3419	0.957588		1966.14	0.965825		5069.71	0.948116		6906.43	0.95502		8897.57	0.950784	0.0675195
2020-05-19	226699	813	610.286		94	3277.86	0.958718		1894.57	0.963598		4812.57	0.949279		6589.29	0.95408		8473.86	0.952379	0.0685901
2020-05-20	227364	665	550.857		95	3127.29	0.954064		1793	0.946388		4580.14	0.951704		6230.86	0.945604		8067.57	0.952054	0.0650067
2020-05-21	228006	642	539.286		96	2984.71	0.95441		1700.43	0.948371		4368	0.953682		5902.71	0.947336		7679.43	0.951889	0.0668461
2020-05-22	228658	652	532.286		97	2864.57	0.959747		1622.43	0.954129		4198.86	0.961277		5651.71	0.957477		7302.43	0.950908	0.0693132
2020-05-23	229327	669	512.857		98	2745.57	0.958458		1584.43	0.976578		4029.86	0.959751		5413.14	0.957788		6947.86	0.951445	0.070231
2020-05-24	229858	531	476.714		99	2612	0.95135		1521.86	0.960509		3854.14	0.956397		5188.43	0.958487		6641.29	0.955875	0.0686131
2020-05-25	230158	300	448.429		100	2509.57	0.960785		1438	0.944898		3670.71	0.952407		4955	0.95501		6338.29	0.954376	0.0675213
2020-05-26	230555	397	434.143		101	2404.43	0.958103		1359.29	0.945261		3494.57	0.952014		4736.71	0.955946		6071	0.95783	0.0684953
2020-05-27	231139	584	422.857		102	2295	0.954489		1305.43	0.960378		3366.57	0.963372		4527.71	0.955877		5812	0.957338	0.069652
2020-05-28	231732	593	385.286		103	2167.43	0.944413		1242.29	0.951631		3212.57	0.954256		4302.71	0.950306		5544.86	0.954036	0.0662914
2020-05-29	232248	516	325.857		104	2016.57	0.930398		1134	0.912833		3006.14	0.935744		4077.71	0.947707		5238.86	0.944814	0.0587675
2020-05-30	232664	416	326.143		105	1894.29	0.93936		1037.29	0.914714		2819.43	0.937889		3864.57	0.94773		4954.71	0.945762	0.0622546
2020-05-31	232997	333	305.286		106	1765.43	0.931976		957.286	0.922876		2648	0.939197		3637.57	0.941261		4709.14	0.950437	0.0616152
2020-06-01	233197	200	285.857		107	1628.43	0.922398		917.286	0.958215		2485.43	0.938606		3410.57	0.937596		4455.71	0.946184	0.0607026
2020-06-02	233515	318	297.286		108	1540.43	0.94596		888.429	0.968541		2348.57	0.944936		3231.14	0.94739		4220.71	0.947259	0.0667201
2020-06-03	233836	321	292.286		109	1506.86	0.978206		875.429	0.985367		2218	0.944404		3075	0.951676		4000.14	0.947741	0.0692503
2020-06-04	234013	177	275.286		110	1456	0.96625		864.857	0.987924		2108	0.950406		2916.14	0.948339		3798.71	0.949645	0.068819
2020-06-05	234531	518	304.143		111	1454.86	0.999215		871.714	1.00793		2086.29	0.989699		2797.43	0.959291		3654.43	0.962017	0.0800647
2020-06-06	234801	270	253.429		112	1422.43	0.97771		832.857	0.955424		2013.57	0.965147		2665.57	0.952865		3473.71	0.950549	0.0693483
2020-06-07	234998	197	264.286		113	1389.43	0.9768		821.857	0.986792		1972.57	0.979638		2604	0.976901		3315.14	0.954351	0.0760816
2020-06-08	235278	280	284.429		114	1381.57	0.994345		802.143	0.976013		1971.14	0.999276		2562.29	0.983981		3214.29	0.969577	0.0857968
2020-06-09	235561	283	287.429		115	1393.71	1.00879		836.143	1.04239		1961.29	0.994999		2544.43	0.993031		3175.86	0.988044	0.0894222
2020-06-10	235763	202	277		116	1366.57	0.980525		848.857	1.01521		1946	0.992206		2535.57	0.996519		3126.71	0.984526	0.0872205
2020-06-11	236142	379	295		117	1408.14	1.03042		859.429	1.01245		1965.71	1.01013		2533.29	0.999099		3116.43	0.99671	0.0943482
2020-06-12	236305	163	286.429		118	1430.29	1.01572		858.429	0.998836		1948	0.990988		2527.43	0.997688		3117	1.00018	0.0919092
2020-06-13	236651	346	299		119	1444.86	1.01019		880.429	1.02563		1993.57	1.02339		2551.14	1.00938		3118.71	1.00055	0.0959256
2020-06-14	236989	338	287.286		120	1444.71	0.999901		872.714	0.991238		2016.57	1.01154		2534.29	0.993392		3113.71	0.998397	0.0921167
2020-06-15	237290	301	271		121	1438.71	0.995847		857.286	0.982321		2003.14	0.993341		2551.86	1.00693		3109.43	0.998624	0.0870343
2020-06-16	237500	210	259.571		122	1403.29	0.975375		817.857	0.954008		1975.29	0.986093		2547.14	0.998153		3064.86	0.985666	0.0834788
2020-06-17	237828	328	245.714		123	1362.57	0.970986		776.286	0.94917		1944	0.984161		2508.43	0.984801		3057.14	0.997483	0.0801715
2020-06-18	238147	319	226		124	1289.57	0.946425		731.286	0.942032		1875	0.964506		2447	0.975511		3018.86	0.987477	0.0739252
2020-06-19	238398	251	222.714		125	1225	0.949928		694.429	0.9496		1811.29	0.966019		2392.71	0.977815		2957.14	0.979557	0.0737744
2020-06-20	238662	264	223.286		126	1177.29	0.96105		672	0.967702		1735.57	0.958199		2321	0.970028		2893	0.978309	0.0755072
2020-06-21	238886	224	210.571		127	1128.29	0.958379		656.571	0.977041		1658.86	0.955799		2245.14	0.967317		2826.57	0.977038	0.0727865
2020-06-22	239107	221	203.429		128	1086	0.962522		637.286	0.970627		1591.29	0.959266		2149.57	0.957432		2735	0.967603	0.0719701
2020-06-23	239220	113	189.857		129	1049.86	0.966719		603.857	0.947545		1521.57	0.95619		2052.14	0.954675		2638.43	0.964691	0.0694176
2020-06-24	239410	190	194		130	1021.14	0.972649		587.286	0.972557		1469.86	0.966013		1975.14	0.962478		2533.43	0.960204	0.0735286
2020-06-25	239706	296	192.857		131	990.714	0.970201		576.714	0.982		1436.71	0.977452		1908.43	0.966223		2439	0.962727	0.076125
2020-06-26	239961	255	179.286		132	959.429	0.968421		566.143	0.98167		1393.29	0.969772		1842	0.965192		2347.29	0.962397	0.0735079
2020-06-27	240136	175	174.714		133	930.714	0.970071		546.857	0.965935		1344.71	0.965139		1790.71	0.972158		2262.43	0.963849	0.0744325
2020-06-28	240310	174	183.286		134	924.143	0.992939		537.286	0.982497		1317.43	0.979709		1751.29	0.977982		2200	0.972406	0.0810128
2020-06-29	240436	126	185.857		135	916	0.991189		543.857	1.01223		1299.86	0.986662		1713.86	0.978628		2159.86	0.981753	0.0844805
2020-06-30	240578	142	197.571		136	920.714	1.00515		566.714	1.04203		1307.57	1.00593		1700.86	0.992415		2134.71	0.988359	0.0914743
2020-07-01	240760	182	196.857		137	938.286	1.01908		580.286	1.02395		1310.43	1.00219		1694.29	0.996136		2108.29	0.98762	0.0922171
2020-07-02	240961	201	198.429		138	962	1.02527		592.857	1.02166		1316	1.00425		1702.86	1.00506		2096.14	0.99424	0.0941184
2020-07-03	241184	223	200.286		139	979	1.01767		595.571	1.00458		1337	1.01596		1709.14	1.00369		2093	0.998501	0.0955496
2020-07-04	241419	235	207.857		140	1001	1.02247		606.571	1.01847		1370.14	1.02479		1724.14	1.00878		2111	1.0086	0.0993106
2020-07-05	241611	192	201.143		141	1004.57	1.00357		609.286	1.00447		1388	1.01303		1746	1.01268		2118.14	1.00338	0.0952832
2020-07-06	241819	208	207.143		142	1014.86	1.01024		616.143	1.01125		1409.29	1.01534		1778.43	1.01857		2132.43	1.00674	0.0977946
2020-07-07	241956	137	201.571		143	1018	1.0031		609.857	0.989798		1413.29	1.00284		1796.71	1.01028		2154.71	1.01045	0.0945267
2020-07-08	242149	193	198.286		144	1016	0.998035		607	0.995315		1414.71	1.00101		1809.14	1.00692		2178.29	1.01094	0.0920241
2020-07-09	242363	214	193.857		145	1002	0.98622		593.714	0.978112		1410.14	0.996769		1805.43	0.997947		2188.86	1.00485	0.0889953
2020-07-10	242639	276	196.143		146	997	0.99501		588.286	0.990857		1406	0.997062		1804.71	0.999604		2199.14	1.0047	0.0896097
2020-07-11	242827	188	189.714		147	979.571	0.982519		579.714	0.98543		1387.86	0.987096		1796	0.995171		2191.29	0.996427	0.0862674
2020-07-12	243061	234	198.429		148	976.429	0.996792		584.286	1.00789		1385.14	0.998044		1794.14	0.998966		2192.86	1.00072	0.0905535
2020-07-13	243230	169	196.143		149	974.286	0.997805		584.286	1		1374.14	0.992059		1782.43	0.993471		2190.57	0.998958	0.0894463
2020-07-14	243344	114	199.143		150	979.571	1.00543		593.714	1.01614		1371.71	0.998233		1780.43	0.998878		2189.43	0.999478	0.0909091
2020-07-15	243506	162	201.143		151	984.571	1.0051		596.429	1.00457		1374.57	1.00208		1774.43	0.99663		2182.71	0.996933	0.09187
2020-07-16	243736	230	218		152	1012.86	1.02873		618.286	1.03665		1398.71	1.01756		1790.86	1.00926		2199.57	1.00772	0.0998756
2020-07-17	243967	231	228.857		153	1043.29	1.03004		648	1.04806		1431.43	1.02339		1821.43	1.01707		2221.29	1.00987	0.104046
2020-07-18	244216	249	231.857		154	1079	1.03423		678.714	1.0474		1473.57	1.02944		1859.43	1.02086		2251.57	1.01363	0.10438
2020-07-19	244434	218	235.429		155	1115.29	1.03363		696.143	1.02568		1510.57	1.02511		1898.71	1.02113		2288.71	1.0165	0.104562
2020-07-20	244624	190	240.571		156	1154.71	1.03535		707.857	1.01683		1555	1.02941		1949.57	1.02679		2335.43	1.02041	0.105112
2020-07-21	244752	128	237.429
2020-07-22	245032	280	248
2020-07-23	245338	306	249.143
2020-07-24	245590	252	260				1.09283			1.08531			1.09952			1.10586			1.11205
2020-07-25	245864	274	278.143
2020-07-26	246118	254	281.143
2020-07-27	246286	168	278.857			27877.9			16846.4			38661			49061.6			59147.3
2020-07-28	246488	202	277.571
2020-07-29	246776	288	275.857
2020-07-30	247158	382	289.571
2020-07-31	247537	379	292.286
2020-08-01	247832	295	317
2020-08-02	248070	238	324.429
2020-08-03	248229	159	356.571
2020-08-04	248419	190	370.857
2020-08-05	248803	384	402.571
2020-08-06	249204	401	415.714
2020-08-07	249756	552	433
2020-08-08	250103	347	436.143
2020-08-09	250566	463	476.429
2020-08-10	250825	259	478.429
2020-08-11	251237	412	487.143
2020-08-12	251713	476	485.571
2020-08-13	252235	522	509.286
2020-08-14	252809	574	554.714
2020-08-15	253438	629	608
2020-08-16	253915	477	671.143
2020-08-17	254235	320	775.714
2020-08-18	254636	401	866.143
2020-08-19	255278	642	934
2020-08-20	256118	840	1037.43
2020-08-21	257065	947	1118.71
2020-08-22	258136	1071	1192
2020-08-23	259345	1209	1245.29
2020-08-24	260298	953	1267.57
2020-08-25	261174	876	1273.71
2020-08-26	262540	1366	1287.86
2020-08-27	263949	1409	1282.14
2020-08-28	265409	1460	1280.43
2020-08-29	266853	1444	1319.29
2020-08-30	268218	1365	1355
2020-08-31	269214	996	1353.33
2020-09-01	270189	975	1424.8
2020-09-02	271515	1326	1537.25
2020-09-03	272912	1397	1607.67
2020-09-04	274644	1732	1713
2020-09-05	276338	1694	1694
2020-09-06
2020-09-07
2020-09-08
2020-09-09
2020-09-10

## Sheet: Sweden Incubation Period
Date	Total Infected JHU	Daily Infected	Total Infected	MAMI Daily Infect.	t	Infectantes "Et"	Rate (Et/Et-1)		Infectantes "Et"	Rate (Et/Et-1)		Infectantes "Et"	Rate (Et/Et-1)		Infectantes "Et"	Rate (Et/Et-1)		Infectantes "Et"	Rate (Et/Et-1)
2020-02-15	1	1	1	0.142857		3 days			5 days			7 days			9 days			11 days
2020-02-16	1	0	1	0
2020-02-17	1	0	1	0
2020-02-18	1	0	1	0
2020-02-19	1	0	1	0
2020-02-20	1	0	1.14286	0.142857
2020-02-21	1	0	1.42857	0.285714
2020-02-22	1	0	2.85714	1.42857
2020-02-23	1	0	4.71429	1.85714
2020-02-24	1	0	6.57143	1.85714
2020-02-25	1	0	9.14286	2.57143	0	2.57143			2.57143			2.57143			2.57143			2.57143
2020-02-26	2	1	13.5714	4.42857	1	7	2.72222		7	2.72222		7	2.72222		7	2.72222		7	2.72222
2020-02-27	3	1	22.1429	8.57143	2	15.5714	2.22449		15.5714	2.22449		15.5714	2.22449		15.5714	2.22449		15.5714	2.22449
2020-02-28	11	8	34.1429	12	3	25	1.6055		27.5714	1.77064		27.5714	1.77064		27.5714	1.77064		27.5714	1.77064
2020-02-29	14	3	53.4286	19.2857	4	39.8571	1.59429		46.8571	1.69948		46.8571	1.69948		46.8571	1.69948		46.8571	1.69948
2020-03-01	14	0	77	23.5714	5	54.8571	1.37634		67.8571	1.44817		70.4286	1.50305		70.4286	1.50305		70.4286	1.50305
2020-03-02	19	5	107.143	30.1429	6	73	1.33073		93.5714	1.37895		100.571	1.42799		100.571	1.42799		100.571	1.42799
2020-03-03	32	13	151	43.8571	7	97.5714	1.33659		128.857	1.3771		141.857	1.41051		144.429	1.43608		144.429	1.43608
2020-03-04	62	30	207	56	8	130	1.33236		172.857	1.34146		193.429	1.36354		200.429	1.38773		200.429	1.38773
2020-03-05	87	25	286.714	79.7143	9	179.571	1.38132		233.286	1.34959		264.571	1.3678		277.571	1.38489		280.143	1.39772
2020-03-06	146	59	384.429	97.7143	10	233.429	1.29992		307.429	1.31782		350.286	1.32397		370.857	1.33608		377.857	1.3488
2020-03-07	179	33	495.429	111	11	288.429	1.23562		388.286	1.26301		442	1.26183		473.286	1.27619		486.286	1.28696
2020-03-08	225	46	611.857	116.429	12	325.143	1.12729		460.857	1.1869		534.857	1.21008		577.714	1.22065		598.286	1.23032
2020-03-09	326	101	731.571	119.714	13	347.143	1.06766		524.571	1.13825		624.429	1.16747		678.143	1.17384		709.429	1.18577
2020-03-10	424	98	848.714	117.143	14	353.286	1.0177		562	1.07135		697.714	1.11736		771.714	1.13798		814.571	1.14821
2020-03-11	620	196	968.857	120.143	15	357	1.01051		584.429	1.03991		761.857	1.09193		861.714	1.11662		915.429	1.12382
2020-03-12	771	151	1081.71	112.857	16	350.143	0.980792		586.286	1.00318		795	1.0435		930.714	1.08007		1004.71	1.09753
2020-03-13	923	152	1193.43	111.714	17	344.714	0.984496		581.571	0.991959		809	1.01761		986.429	1.05986		1086.29	1.08119
2020-03-14	994	71	1309.14	115.714	18	340.286	0.987153		577.571	0.993122		813.714	1.00583		1022.43	1.0365		1158.14	1.06615
2020-03-15	1063	69	1434	124.857	19	352.286	1.03526		585.286	1.01336		822.143	1.01036		1049.57	1.02655		1227	1.05945
2020-03-16	1146	83	1565.86	131.857	20	372.429	1.05718		597	1.02001		834.286	1.01477		1070.43	1.01987		1279.14	1.0425
2020-03-17	1265	119	1711.86	146	21	402.714	1.08132		630.143	1.05552		863.143	1.03459		1100	1.02763		1327.43	1.03775
2020-03-18	1410	145	1873.71	161.857	22	439.714	1.09188		680.286	1.07957		904.857	1.04833		1142.14	1.03831		1378.29	1.03831
2020-03-19	1553	143	2059.71	186	23	493.857	1.12313		750.571	1.10332		978	1.08083		1211	1.06029		1447.86	1.05048
2020-03-20	1733	180	2266.14	206.429	24	554.286	1.12236		832.143	1.10868		1072.71	1.09684		1297.29	1.07125		1534.57	1.05989
2020-03-21	1868	135	2499	232.857	25	625.286	1.12809		933.143	1.12137		1189.86	1.1092		1417.29	1.0925		1650.29	1.0754
2020-03-22	1986	118	2755.43	256.429	26	695.714	1.11263		1043.57	1.11834		1321.43	1.11058		1562	1.10211		1786.57	1.08258
2020-03-23	2168	182	3035	279.571	27	768.857	1.10513		1161.29	1.1128		1469.14	1.11178		1725.86	1.1049		1953.29	1.09332
2020-03-24	2398	230	3348	313	28	849	1.10424		1288.29	1.10936		1636.14	1.11367		1914	1.10901		2154.57	1.10305
2020-03-25	2712	314	3696	348	29	940.571	1.10786		1429.86	1.10989		1822.29	1.11377		2130.14	1.11293		2386.86	1.10781
2020-03-26	2998	286	4068.57	372.571	30	1033.57	1.09888		1569.57	1.09771		2008.86	1.10238		2356.71	1.10636		2634.57	1.10378
2020-03-27	3363	365	4479.43	410.857	31	1131.43	1.09468		1724	1.09839		2213.29	1.10176		2605.71	1.10566		2913.57	1.1059
2020-03-28	3663	300	4924	444.571	32	1228	1.08535		1889	1.09571		2425	1.09566		2864.29	1.09923		3212.14	1.10248
2020-03-29	3943	280	5376.71	452.714	33	1308.14	1.06526		2028.71	1.07396		2621.29	1.08094		3110.57	1.08599		3503	1.09055
2020-03-30	4359	416	5838	461.286	34	1358.57	1.03855		2142	1.05584		2803	1.06932		3339	1.07344		3778.29	1.07859
2020-03-31	4834	475	6295.43	457.429	35	1371.43	1.00946		2226.86	1.03962		2947.43	1.05153		3540	1.0602		4029.29	1.06643
2020-04-01	5320	486	6790.43	495	36	1413.71	1.03083		2311	1.03779		3094.43	1.04987		3755.43	1.06086		4291.43	1.06506
2020-04-02	5874	554	7309.57	519.143	37	1471.57	1.04093		2385.57	1.03227		3241	1.04737		3961.57	1.05489		4554.14	1.06122
2020-04-03	6475	601	7841.71	532.143	38	1546.29	1.05077		2465	1.0333		3362.29	1.03742		4145.71	1.04648		4806.71	1.05546
2020-04-04	6832	357	8352.86	511.143	39	1562.43	1.01044		2514.86	1.02023		3428.86	1.0198		4284.29	1.03343		5004.86	1.04122
2020-04-05	7172	340	8869.43	516.571	40	1559.86	0.998354		2574	1.02352		3492.71	1.01862		4390	1.02467		5173.43	1.03368
2020-04-06	7561	389	9403.71	534.286	41	1562	1.00137		2613.29	1.01526		3565.71	1.0209		4479.71	1.02044		5335.14	1.03126
2020-04-07	8299	738	9944.86	541.143	42	1592	1.01921		2635.29	1.00842		3649.43	1.02348		4568.14	1.01974		5465.43	1.02442
2020-04-08	8954	655	10449	504.143	43	1579.57	0.992193		2607.29	0.989375		3658.57	1.00251		4611	1.00938		5525	1.0109
2020-04-09	9599	645	10945.9	496.857	44	1542.14	0.976305		2593	0.994521		3636.29	0.993909		4650.43	1.00855		5569.14	1.00799
2020-04-10	10053	454	11439.6	493.714	45	1494.71	0.969245		2570.14	0.991185		3597.86	0.989432		4649.14	0.999724		5601.57	1.00582
2020-04-11	10448	395	11966.7	527.143	46	1517.71	1.01539		2563	0.997221		3613.86	1.00445		4657.14	1.00172		5671.29	1.01245
2020-04-12	10912	464	12513.4	546.714	47	1567.57	1.03285		2568.57	1.00217		3644	1.00834		4671.71	1.00313		5723	1.00912
2020-04-13	11349	437	13049.3	535.857	48	1609.71	1.02688		2600.29	1.01235		3645.57	1.00043		4696.43	1.00529		5739.71	1.00292
2020-04-14	11828	479	13588.6	539.286	49	1621.86	1.00754		2642.71	1.01632		3643.71	0.999491		4719.14	1.00484		5746.86	1.00124
2020-04-15	12432	604	14160.4	571.857	50	1647	1.0155		2720.86	1.02957		3711.43	1.01858		4756.71	1.00796		5807.57	1.01056
2020-04-16	13055	623	14749.1	588.714	51	1699.86	1.03209		2782.43	1.02263		3803.29	1.02475		4804.29	1.01		5879.71	1.01242
2020-04-17	13743	688	15357.1	608	52	1768.57	1.04042		2843.71	1.02203		3917.57	1.03005		4908.14	1.02162		5953.43	1.01254
2020-04-18	14275	532	15978.1	621	53	1817.71	1.02779		2928.86	1.02994		4011.43	1.02396		5032.29	1.02529		6033.29	1.01341
2020-04-19	14663	388	16590.7	612.571	54	1841.57	1.01312		3002.14	1.02502		4077.29	1.01642		5151.14	1.02362		6141.71	1.01797
2020-04-20	15124	461	17190.7	600	55	1833.57	0.995656		3030.29	1.00937		4141.43	1.01573		5224	1.01414		6244.86	1.01679
2020-04-21	15831	707	17805.3	614.571	56	1827.14	0.996494		3056.14	1.00853		4216.71	1.01818		5291.86	1.01299		6365.71	1.01935
2020-04-22	16553	722	18424.9	619.571	57	1834.14	1.00383		3067.71	1.00379		4264.43	1.01132		5375.57	1.01582		6458.14	1.01452
2020-04-23	17311	758	19055.3	630.429	58	1864.57	1.01659		3077.14	1.00307		4306.14	1.00978		5466.71	1.01696		6541.86	1.01296
2020-04-24	18090	779	19668.1	612.857	59	1862.86	0.999081		3077.43	1.00009		4311	1.00113		5507.71	1.0075		6618.86	1.01177
2020-04-25	18563	473	20245.7	577.571	60	1820.86	0.977454		3055	0.992712		4267.57	0.989926		5496.57	0.997977		6657.14	1.00578
2020-04-26	18863	300	20798.4	552.714	61	1743.14	0.95732		2993.14	0.979752		4207.71	0.985974		5441.29	0.989942		6638	0.997124
2020-04-27	19426	563	21345.6	547.143	62	1677.43	0.962301		2920.71	0.975802		4154.86	0.987438		5367.43	0.986427		6596.43	0.993737
2020-04-28	20168	742	21880.3	534.714	63	1634.57	0.974451		2825	0.967229		4075	0.98078		5289.57	0.985495		6523.14	0.98889
2020-04-29	20966	798	22402.9	522.571	64	1604.43	0.981559		2734.71	0.96804		3978	0.976196		5212.14	0.985362		6424.71	0.984911
2020-04-30	21601	635	22918	515.143	65	1572.43	0.980055		2672.29	0.977172		3862.71	0.971019		5112.71	0.980924		6327.29	0.984835
2020-05-01	22133	532	23454.9	536.857	66	1574.57	1.00136		2656.43	0.994066		3786.71	0.980325		5030	0.983822		6264.14	0.990021
2020-05-02	22432	299	24015.7	560.857	67	1612.86	1.02432		2670.14	1.00516		3770	0.995586		4960.43	0.986169		6210.43	0.991425
2020-05-03	22693	261	24606.6	590.857	68	1688.57	1.04694		2726.29	1.02103		3808.14	1.01012		4938.43	0.995565		6181.71	0.995376
2020-05-04	23169	476	25199.9	593.286	69	1745	1.03342		2797	1.02594		3854.29	1.01212		4954.14	1.00318		6144.57	0.993991
2020-05-05	23826	657	25790.1	590.286	70	1774.43	1.01686		2872.14	1.02687		3909.86	1.01442		4991.71	1.00758		6122	0.996327
2020-05-06	24572	746	26394.3	604.143	71	1787.71	1.00749		2939.43	1.02343		3991.43	1.02086		5048.71	1.01142		6148.57	1.00434
2020-05-07	25359	787	26991.9	597.571	72	1792	1.0024		2976.14	1.01249		4073.86	1.02065		5111.57	1.01245		6193.43	1.0073
2020-05-08	26059	700	27571.3	579.429	73	1781.14	0.993941		2964.71	0.99616		4116.43	1.01045		5168.43	1.01112		6225.71	1.00521
2020-05-09	26568	509	28149	577.714	74	1754.71	0.985162		2949.14	0.994748		4133.29	1.0041		5231	1.01211		6268.71	1.00691
2020-05-10	26846	278	28705.1	556.143	75	1713.29	0.97639		2915	0.988423		4098.57	0.991601		5250.29	1.00369		6302.29	1.00536
2020-05-11	27301	455	29258.6	553.429	76	1687.29	0.984824		2864.29	0.982602		4058.71	0.990275		5242.86	0.998585		6340.57	1.00607
2020-05-12	28055	754	29808.6	550	77	1659.57	0.983575		2816.71	0.983392		4018.43	0.990074		5202	0.992207		6353.71	1.00207
2020-05-13	28755	700	30346.1	537.571	78	1641	0.98881		2774.86	0.98514		3951.86	0.983433		5146.29	0.98929		6330.43	0.996335
2020-05-14	29415	660	30899.1	553	79	1640.57	0.999739		2750.14	0.991093		3907.29	0.988721		5109	0.992755		6292.57	0.99402
2020-05-15	30103	688	31445	545.857	80	1636.43	0.997475		2739.86	0.99626		3873.71	0.991408		5050.71	0.988592		6245.14	0.992463
2020-05-16	30461	358	31968.6	523.571	81	1622.43	0.991445		2710	0.989103		3819.57	0.986023		4976.71	0.985349		6178.43	0.989317
2020-05-17	30720	259	32498.6	530	82	1599.43	0.985824		2690	0.99262		3793.43	0.993156		4927.29	0.990068		6104.29	0.988
2020-05-18	31151	431	33021.6	523	83	1576.57	0.985709		2675.43	0.994583		3763	0.991979		4872.57	0.988896		6029.71	0.987784
2020-05-19	31818	667	33553	531.429	84	1584.43	1.00498		2653.86	0.991937		3744.43	0.995065		4847.86	0.994928		5981.71	0.992039
2020-05-20	32626	808	34095.7	542.714	85	1597.14	1.00802		2650.71	0.998816		3749.57	1.00137		4837.14	0.99779		5946.71	0.994149
2020-05-21	33236	610	34637.3	541.571	86	1615.71	1.01163		2668.71	1.00679		3738.14	0.996952		4828.71	0.998258		5932.14	0.99755
2020-05-22	33768	532	35202.3	565	87	1649.29	1.02078		2703.71	1.01311		3757.29	1.00512		4856.14	1.00568		5943.71	1.00195
2020-05-23	34171	403	35801.7	599.429	88	1706	1.03439		2780.14	1.02827		3833.14	1.02019		4902.57	1.00956		5993.14	1.00832
2020-05-24	34381	210	36405.3	603.571	89	1768	1.03634		2852.29	1.02595		3906.71	1.01919		4960.29	1.01177		6059.14	1.01101
2020-05-25	34871	490	37016.7	611.429	90	1814.43	1.02626		2921	1.02409		3995.14	1.02264		5048.14	1.01771		6117.57	1.00964
2020-05-26	35617	746	37650.7	634	91	1849	1.01905		3013.43	1.03164		4097.71	1.02567		5152.14	1.0206		6205.71	1.01441
2020-05-27	36417	800	38306.9	656.143	92	1901.57	1.02843		3104.57	1.03025		4211.14	1.02768		5285.29	1.02584		6338.29	1.02136
2020-05-28	37191	774	38998.1	691.286	93	1981.43	1.042		3196.43	1.02959		4360.86	1.03555		5445.14	1.03025		6499.57	1.02545
2020-05-29	37964	773	39727.3	729.143	94	2076.57	1.04802		3322	1.03928		4525	1.03764		5631.57	1.03424		6705.71	1.03172
2020-05-30	38396	432	40509.7	782.429	95	2202.86	1.06081		3493	1.05148		4708	1.04044		5872.43	1.04277		6956.71	1.03743
2020-05-31	38661	265	41342.3	832.571	96	2344.14	1.06414		3691.57	1.05685		4937	1.04864		6140	1.04556		7246.57	1.04167
2020-06-01	39309	648	42203	860.714	97	2475.71	1.05613		3896.14	1.05542		5186.29	1.05049		6401.29	1.04255		7565.71	1.04404
2020-06-02	40210	901	43067.9	864.857	98	2558.14	1.03329		4069.71	1.04455		5417.14	1.04451		6662.57	1.04082		7865.57	1.03963
2020-06-03	41256	1046	43937.7	869.857	99	2595.43	1.01458		4210.43	1.03458		5630.86	1.03945		6921	1.03879		8136	1.03438
2020-06-04	42295	1039	44863.4	925.714	100	2660.43	1.02504		4353.71	1.03403		5865.29	1.04163		7212.71	1.04215		8458.14	1.03959
2020-06-05	43441	1146	45825.6	962.143	101	2757.71	1.03657		4483.29	1.02976		6098.29	1.03973		7518.71	1.04243		8808.86	1.04146
2020-06-06	44224	783	46815	989.429	102	2877.29	1.04336		4612	1.02871		6305.29	1.03394		7816.86	1.03965		9164.29	1.04035
2020-06-07	44686	462	47841.4	1026.43	103	2978	1.035		4773.57	1.03503		6499.14	1.03075		8114.14	1.03803		9534.57	1.04041
2020-06-08	45363	677	48861.6	1020.14	104	3036	1.01948		4923.86	1.03148		6658.57	1.02453		8351.86	1.0293		9863.43	1.03449
2020-06-09	46299	936	49882.7	1021.14	105	3067.71	1.01045		5019.29	1.01938		6814.86	1.02347		8540.43	1.02258		10155.4	1.0296
2020-06-10	47736	1437	50944.1	1061.43	106	3102.71	1.01141		5118.57	1.01978		7006.43	1.02811		8741.14	1.0235		10434.4	1.02747
2020-06-11	49030	1294	52008.4	1064.29	107	3146.86	1.01423		5193.43	1.01462		7145	1.01978		8940.57	1.02281		10666.1	1.02221
2020-06-12	50367	1337	53101.6	1093.14	108	3218.86	1.02288		5260.14	1.01285		7276	1.01833		9163.86	1.02497		10898.6	1.02179
2020-06-13	51409	1042	54177	1075.43	109	3232.86	1.00435		5315.43	1.01051		7362	1.01182		9313.57	1.01634		11109.1	1.01932
2020-06-14	51827	418	55203.9	1026.86	110	3195.43	0.988422		5321.14	1.00108		7362.43	1.00006		9378.29	1.00695		11266.1	1.01413
2020-06-15	52511	684	56216.9	1013	111	3115.29	0.97492		5272.71	0.990899		7355.29	0.99903		9401.86	1.00251		11353.4	1.00775
2020-06-16	53729	1218	57246.4	1029.57	112	3069.43	0.98528		5238	0.993416		7363.71	1.00115		9405	1.00033		11420.9	1.00594
2020-06-17	55186	1457	58289.4	1043	113	3085.57	1.00526		5187.86	0.990427		7345.29	0.997497		9427.86	1.00243		11474.4	1.00469
2020-06-18	56682	1496	59366.9	1077.43	114	3150	1.02088		5189.86	1.00039		7358.43	1.00179		9484.14	1.00597		11525.4	1.00444
2020-06-19	57895	1213	60413.6	1046.71	115	3167.14	1.00544		5209.71	1.00383		7312	0.99369		9469.43	0.998449		11552	1.00231
2020-06-20	58597	702	61458.9	1045.29	116	3169.43	1.00072		5242	1.0062		7281.86	0.995878		9450.43	0.997994		11576.1	1.00209
2020-06-21	58918	321	62512.4	1053.57	117	3145.57	0.992473		5266	1.00458		7308.57	1.00367		9410.86	0.995813		11568.3	0.999321
2020-06-22	59718	800	63580.1	1067.71	118	3166.57	1.00668		5290.71	1.00469		7363.29	1.00749		9403.14	0.99918		11571.7	1.0003
2020-06-23	61030	1312	64637.4	1057.29	119	3178.57	1.00379		5270.57	0.996193		7391	1.00376		9433.57	1.00324		11535.9	0.996901
2020-06-24	62728	1698	65622.3	984.857	120	3109.86	0.978382		5208.71	0.988264		7332.86	0.992133		9405.43	0.997017		11445.3	0.992149
2020-06-25	64009	1281	66462.3	840	121	2882.14	0.926777		5003.43	0.960588		7095.43	0.967621		9215.86	0.979844		11258.4	0.983674
2020-06-26	65212	1203	67217.7	755.429	122	2580.29	0.895266		4705.29	0.940412		6804.14	0.958947		8928.29	0.968796		11000.9	0.977122
2020-06-27	65972	760	67901.1	683.429	123	2278.86	0.88318		4321	0.918329		6442.29	0.946818		8534.29	0.955871		10654.7	0.968535
2020-06-28	66392	420	68528.9	627.714	124	2066.57	0.906846		3891.43	0.900585		6016.43	0.933897		8115.29	0.950904		10239.4	0.961023
2020-06-29	67119	727	69141.6	612.714	125	1923.86	0.930942		3519.29	0.904369		5561.43	0.924374		7682.71	0.946697		9774.71	0.954615
2020-06-30	67924	805	69686.3	544.714	126	1785.14	0.927898		3224	0.916095		5048.86	0.907835		7173.86	0.933766		9272.71	0.948643
2020-07-01	68608	684	70155.7	469.429	127	1626.86	0.911332		2938	0.91129		4533.43	0.897912		6575.57	0.916602		8696.86	0.937898
2020-07-02	69297	689	70604.1	448.429	128	1462.57	0.899017		2703	0.920014		4141.86	0.913626		5966.71	0.907406		8091.71	0.930418
2020-07-03	69996	699	71002	397.857	129	1315.71	0.89959		2473.14	0.914962		3784.29	0.913669		5379.71	0.901621		7421.86	0.917217
2020-07-04	70366	370	71353.9	351.857	130	1198.14	0.910641		2212.29	0.894524		3452.71	0.912382		4891.57	0.909262		6716.43	0.904953
2020-07-05	70681	315	71697.7	343.857	131	1093.57	0.912722		2011.43	0.909208		3168.86	0.917787		4480	0.915861		6075.43	0.904562
2020-07-06	70932	251	72011.7	314	132	1009.71	0.923318		1856	0.922727		2870.14	0.905734		4110.57	0.917538		5549.43	0.913422
2020-07-07	71210	278	72314.1	302.429	133	960.286	0.951047		1710	0.921336		2627.86	0.915584		3785.29	0.920866		5096.43	0.91837
2020-07-08	71747	537	72621.9	307.714	134	924.143	0.962362		1619.86	0.947285		2466.14	0.938462		3480.29	0.919425		4720.71	0.926279
2020-07-09	72082	335	72895.6	273.714	135	883.857	0.956407		1541.71	0.951759		2291.43	0.929155		3209.29	0.922133		4366.71	0.925011
2020-07-10	72459	377	73160.4	264.857	136	846.286	0.957492		1462.71	0.948758		2158.43	0.941958		3004.71	0.936256		4018.86	0.920339
2020-07-11	72773	314	73414.1	253.714	137	792.286	0.936192		1402.43	0.958785		2060.29	0.95453		2810	0.935197		3727.86	0.927591
2020-07-12	72879	106	73651.6	237.429	138	756	0.954201		1337.43	0.953652		1953.86	0.948343		2649.57	0.942908		3495.86	0.937766
2020-07-13	73049	170	73889.6	238	139	729.143	0.964475		1267.71	0.947874		1877.86	0.961103		2535.71	0.957028		3285.43	0.939806
2020-07-14	73364	315	74122	232.429	140	707.857	0.970807		1226.43	0.967433		1807.86	0.962723		2424.29	0.956056		3120	0.949648
2020-07-15	73663	299	74341.7	219.714	141	690.143	0.974975		1181.29	0.963192		1719.86	0.951324		2330	0.961108		2987.86	0.957647
2020-07-16	73936	273	74561.1	219.429	142	671.571	0.97309		1147	0.970976		1665.57	0.968436		2247	0.964378		2863.43	0.958355
2020-07-17	74235	299	74773	211.857	143	651	0.969368		1121.43	0.977706		1612.57	0.968179		2151.14	0.95734		2761.29	0.964328
2020-07-18	74435	200	74979.6	206.571	144	637.857	0.979811		1090	0.971975		1565.43	0.970765		2084	0.968787		2665.43	0.965285
2020-07-19	74545	110	75177.3	197.714	145	616.143	0.965957		1055.29	0.968152		1525.71	0.97463		2016.86	0.967782		2555.43	0.958731
2020-07-20	74676	131	75365.3	188	146	592.286	0.96128		1023.57	0.969947		1475.71	0.967228		1951.14	0.967417		2469.71	0.966458
2020-07-21	74902	226	75544.7	179.429	147	565.143	0.954173		983.571	0.960921		1422.71	0.964085		1893.14	0.970274		2384.29	0.96541
2020-07-22	75199	297	75732.3	187.571	148	555	0.982053		959.286	0.975309		1390.57	0.977407		1842.71	0.973363		2318.14	0.972259
2020-07-23	75419	220	75920.4	188.143	149	555.143	1.00026		940.857	0.980789		1359.29	0.977502		1798.43	0.975967		2268.86	0.978739
2020-07-24	75681	262	76120.3	199.857	150	575.571	1.0368		943	1.00228		1347.29	0.991172		1778.57	0.988959		2230.71	0.983189
2020-07-25	75819	138	76319.6	199.286	151	587.286	1.02035		954.286	1.01197		1340	0.994592		1758.43	0.988675		2197.57	0.985142
2020-07-26	75861	42	76542.4	222.857	152	622	1.05911		997.714	1.04551		1365.14	1.01876		1769.43	1.00626		2200.71	1.00143
2020-07-27	75932	71	76764.7	222.286	153	644.429	1.03606		1032.43	1.03479		1399.43	1.02512		1785.14	1.00888		2203.57	1.0013
2020-07-28	76215	283	77000.4	235.714	154	680.857	1.05653		1080	1.04608		1455.71	1.04022		1823.14	1.02129		2227.43	1.01083
2020-07-29	76516	301	77243.4	243	155	701	1.02958		1123.14	1.03995		1511.14	1.03808		1878.14	1.03017		2263.86	1.01635
2020-07-30	76818	302	77504.1	260.714	156	739.429	1.05482		1184.57	1.05469		1583.71	1.04802		1959.43	1.04328		2326.86	1.02783
2020-07-31	77076	258	77775.7	271.571	157	775.286	1.04849		1233.29	1.04112		1655.43	1.04528		2043.43	1.04287		2410.43	1.03592
2020-08-01	77379	303	78064.7	289	158	821.286	1.05933		1300	1.05409		1745.14	1.05419		2144.29	1.04936		2520	1.04546
2020-08-02	77417	38	78347.6	286.667	159	847.238	1.0316		1350.95	1.03919		1808.95	1.03656		2231.1	1.04048		2619.1	1.03932
2020-08-03	77582	165	78635.4	336.4	160	912.067	1.07652		1444.35	1.06914		1923.07	1.06308		2368.21	1.06146		2767.35	1.05661
2020-08-04	77916	334	78927.7	379.25	161	1002.32	1.09895		1562.89	1.08207		2066.6	1.07464		2524.6	1.06604		2946.75	1.06482
2020-08-05	78341	425	79231.9	394.333	162	1109.98	1.10742		1685.65	1.07855		2217.94	1.07323		2696.65	1.06815		3141.79	1.06619
2020-08-06	78719	378	79538.7	379	163	1152.58	1.03838		1775.65	1.05339		2336.22	1.05333		2839.94	1.05313		3297.94	1.0497
2020-08-07	79099	380	79843.3	380	164	1153.33	1.00065		1868.98	1.05256		2444.65	1.04641		2976.94	1.04824		3455.65	1.04782
2020-08-08	79359
2020-08-09	79432
2020-08-10	79628
2020-08-11	80045
2020-08-12	80489
2020-08-13	80851
2020-08-14	81195					3232.86			5321.14			7391			9484.14			11576.1
2020-08-15	81421
2020-08-16	81484
2020-08-17	81658
2020-08-18	81972
2020-08-19	82323
2020-08-20	82656
2020-08-21	82954
2020-08-22	83114
2020-08-23	83171
2020-08-24	83353
2020-08-25	83578
2020-08-26	83824
2020-08-27	83958
2020-08-28	83958
2020-08-29	83958
2020-08-30	83958
2020-08-31	84379
2020-09-01	84521
2020-09-02	84532
2020-09-03	84729
2020-09-04	84985
2020-09-05	84985

## Sheet: Germany
Day	Total Infected	Daily Infected	Daily Deaths	Total Deaths
2020-02-12
2020-02-13
2020-02-14
2020-02-15	16	16
2020-02-16	16	0
2020-02-17	16	0
2020-02-18	16	0
2020-02-19	16	0
2020-02-20	16	0
2020-02-21	16	0
2020-02-22	16	0
2020-02-23	16	0
2020-02-24	16	0
2020-02-25	17	1
2020-02-26	27	10
2020-02-27	46	19
2020-02-28	48	2
2020-02-29	79	31
2020-03-01	130	51
2020-03-02	159	29
2020-03-03	196	37
2020-03-04	262	66
2020-03-05	482	220
2020-03-06	670	188
2020-03-07	799	129
2020-03-08	1040	241
2020-03-09	1176	136
2020-03-10	1457	281
2020-03-11	1908	451
2020-03-12	2078	170	3	3
2020-03-13	3675	1597	2	5
2020-03-14	4585	910	1	6
2020-03-15	5795	1210	4	10
2020-03-16	7272	1477	4	14
2020-03-17	9257	1985	9	23
2020-03-18	12327	3070	2	25
2020-03-19	15320	2993	16	41
2020-03-20	19848	4528	24	65
2020-03-21	22213	2365	16	81
2020-03-22	24873	2660	10	91
2020-03-23	29056	4183	29	120
2020-03-24	32986	3930	36	156
2020-03-25	37323	4337	47	203
2020-03-26	43938	6615	61	264
2020-03-27	50871	6933	84	348
2020-03-28	57695	6824	82	430
2020-03-29	62095	4400	108	538
2020-03-30	66885	4790	104	642
2020-03-31	71808	4923	130	772
2020-04-01	77872	6064	156	928
2020-04-02	84794	6922	176	1104
2020-04-03	91159	6365	168	1272
2020-04-04	96092	4933	169	1441
2020-04-05	100123	4031	140	1581
2020-04-06	103374	3251	226	1807
2020-04-07	107663	4289	206	2013
2020-04-08	113296	5633	333	2346
2020-04-09	118181	4885	258	2604
2020-04-10	122171	3990	129	2733
2020-04-11	124908	2737	135	2868
2020-04-12	127854	2946	151	3019
2020-04-13	130072	2218	172	3191
2020-04-14	131359	1287	301	3492
2020-04-15	134753	3394	309	3801
2020-04-16	137698	2945	248	4049
2020-04-17	141397	3699	300	4349
2020-04-18	143342	1945	186	4535
2020-04-19	145184	1842	104	4639
2020-04-20	147065	1881	220	4859
2020-04-21	148291	1226	224	5083
2020-04-22	150648	2357	229	5312
2020-04-23	153129	2481	260	5572
2020-04-24	154999	1870	185	5757
2020-04-25	156513	1514	117	5874
2020-04-26	157770	1257	99	5973
2020-04-27	158758	988	150	6123
2020-04-28	159912	1154	188	6311
2020-04-29	161539	1627	153	6464
2020-04-30	163009	1470	156	6620
2020-05-01	164077	1068	113	6733
2020-05-02	164967	890	76	6809
2020-05-03	165664	697	54	6863
2020-05-04	166152	488	127	6990
2020-05-05	167007	855	0	6990
2020-05-06	168162	1155	282	7272
2020-05-07	169430	1268	117	7389
2020-05-08	170588	1158	118	7507
2020-05-09	171324	736	39	7546
2020-05-10	171879	555	20	7566
2020-05-11	172576	697	92	7658
2020-05-12	173171	595	77	7735
2020-05-13	174098	927	123	7858
2020-05-14	174478	380	67	7925
2020-05-15	175233	755	73	7998
2020-05-16	175752	519	26	8024
2020-05-17	176369	617	22	8046
2020-05-18	176551	182	74	8120
2020-05-19	177778	1227	70	8190
2020-05-20	178473	695	77	8267
2020-05-21	179021	548	39	8306
2020-05-22	179710	689	43	8349
2020-05-23	179986	276	14	8363
2020-05-24	180328	342	5	8368
2020-05-25	180600	272	57	8425
2020-05-26	181200	600	70	8495
2020-05-27	181524	324	35	8530
2020-05-28	182196	672	37	8567
2020-05-29	182922	726	24	8591
2020-05-30	183189	267	6	8597
2020-05-31	183410	221	5	8602
2020-06-01	183594	184	13	8615
2020-06-02	183879	285	56	8671
2020-06-03	184121	242	25	8696
2020-06-04	184472	351	37	8733
2020-06-05	184924	452	27	8760
2020-06-06	185450	526	6	8766
2020-06-07	185750	300	7	8773
2020-06-08	186109	359	7	8780
2020-06-09	186506	397	48	8828
2020-06-10	186522	16	13	8841
2020-06-11	186691	169	7	8848
2020-06-12	187226	535	12	8860
2020-06-13	187267	41	4	8864
2020-06-14	187518	251	3	8867
2020-06-15	187682	164	15	8882
2020-06-16	188252	570	25	8907
2020-06-17	188604	352	17	8924
2020-06-18	189817	1213	19	8943
2020-06-19	190299	482	14	8957
2020-06-20	190670	371	1	8958
2020-06-21	191272	602	1	8959
2020-06-22	191768	496	7	8966
2020-06-23	192480	712	17	8983
2020-06-24	192871	391	17	9000
2020-06-25	193371	500	9	9009
2020-06-26	194036	665	14	9023
2020-06-27	194458	422	0	9023
2020-06-28	194693	235	3	9026
2020-06-29	195042	349	12	9038
2020-06-30	195418	376	11	9049
2020-07-01	195893	475	9	9058
2020-07-02	196370	477	3	9061
2020-07-03	196780	410	9	9070
2020-07-04	197198	418	8	9078
2020-07-05	197523	325	5	9083
2020-07-06	198064	541	6	9089
2020-07-07	198343	279	11	9100
2020-07-08	198699	356	12	9112
2020-07-09	199001	302	10	9122
2020-07-10	199332	331	5	9127
2020-07-11	199709	377	4	9131
2020-07-12	199919	210	0	9131
2020-07-13	200180	261	5	9136
2020-07-14	200456	276	5	9141
2020-07-15	200890	434	4	9145
2020-07-16	201450	560	7	9152
2020-07-17	202045	595	1	9153
2020-07-18	202426	381	3	9156
2020-07-19	202735	309	1	9157
2020-07-20	203325	590	2	9159
2020-07-21	203717	392	5	9164
2020-07-22	204276	559	3	9167
2020-07-23	204881	605	8	9175
2020-07-24			10	9185
2020-07-25			4	9189
2020-07-26			0	9189
2020-07-27			1	9190
			6	9196
			4	9200
			9	9209
			3	9212
			7	9219
			1	9220
			1	9221
			4	9225
			16	9241
			2	9243
			14	9257
			6	9263
			1	9264
			1	9265
			5	9270
			5	9275
			4	9279
			13	9292
			5	9297
			1	9298
			2	9300
			5	9305
			8	9313
			14	9327
			3	9330
			6	9336
			3	9339
			1	9340
			5	9345
			4	9349
			5	9354
			0	9354
			9	9363
			1	9364
			3	9367
			4	9371
			15	9386
			0	9386
			5	9391
			2	9393
